# Supplementary material for: Production and Stabilization of Specific Upregulated Long Noncoding RNA HOXD-AS2 in Glioblastomas Are Mediated by TFE3 and miR-661, Respectively
Source: Int J Mol Sci. 2022 Mar 4;23(5):2828. doi: 10.3390/ijms23052828 (PMC8911140; doi:10.3390/ijms23052828)
Supplement: Supplementary file 1 [file ijms-23-02828-s001.zip]

Archive with 7 entries (7 files):
- Supplementary Materials.pdf
- Supplementary Table S1.xlsx
- Supplementary Table S2.xlsx
- Supplementary Table S3.xlsx
- Supplementary Table S4.xlsx
- Supplementary Table S5.xlsx
- Supplementary Table S6.xlsx
