# Supplementary material for: Production and Stabilization of Specific Upregulated Long Noncoding RNA HOXD-AS2 in Glioblastomas Are Mediated by TFE3 and miR-661, Respectively
Source: Int J Mol Sci. 2022 Mar 4;23(5):2828. doi: 10.3390/ijms23052828 (PMC8911140; doi:10.3390/ijms23052828)
Supplement: Supplementary file 1 [file ijms-23-02828-s001.zip › Supplementary Table S1.xlsx]

## Sheet: Sheet1
database	gene	the correction of HOXD-AS2	binding sites
promo	GATA2	-0.0072	82
promo	CEBPB	0.048	59
jasper	EBF1	-0.057	49
promo	SP1	-0.0051	47
promo	NFIC	-0.08	39
promo	CEBPA	0.074	32
jasper	HOXD13	0.41	28
ChIPBase	SP3	0.15	24
promo	YY1	0.13	24
ChIPBase	RUNX3	0.16	23
ChIPBase	USF1	0.31	21
jasper	KLF4	-0.14	21
jasper	VEZF1	0.083	16
jasper	KLF9	-0.27	16
jasper	KLF 10	0.17	15
promo	STAT1	0.085	15
promo	USF2	-0.066	11
promo	E2F1	0.36	9
ChIPBase	HNF4G	0.16	9
promo	ELF1	-0.034	9
ChIPBase	HOXC9	0.4	8
jasper	RREB1	0.011	8
ChIPBase	AR	-0.018	7
jasper	MAZ	0.21	6
promo	RARA	0.17	3
jasper	GLIS2	-0.094	2
ChIPBase	PPARG	0.071	1
