# Supplementary material for: Production and Stabilization of Specific Upregulated Long Noncoding RNA HOXD-AS2 in Glioblastomas Are Mediated by TFE3 and miR-661, Respectively
Source: Int J Mol Sci. 2022 Mar 4;23(5):2828. doi: 10.3390/ijms23052828 (PMC8911140; doi:10.3390/ijms23052828)
Supplement: Supplementary file 1 [file ijms-23-02828-s001.zip › Supplementary Table S2.xlsx]

## Sheet: down-regulated in gliomas
mirId ▾	Cancer	Profile	PubMed Article
hsa-let-7a	glioma	down	Overexpressed let-7a inhibits glioma cell malignancy by directly targeting K-ras, independently of PTEN.
hsa-let-7a	glioma	down	Let-7a suppresses glioma cell proliferation and invasion through TGF-?/Smad3 signaling pathway by targeting HMGA2.
hsa-let-7b	glioma	down	Decreased let-7b is associated with poor prognosis in glioma.
hsa-let-7c	glioma	down	Let-7c Inhibits the Proliferation, Invasion, and Migration of Glioma Cells via Targeting E2F5.
hsa-let-7f	glioma	down	Let-7f Inhibits Glioma Cell Proliferation, Migration, and Invasion by Targeting Periostin.
hsa-miR-100	glioma	down	Roles of microRNA-99 family in human glioma.
hsa-miR-101	glioma	down	miR-101 reverses hypomethylation of the PRDM16 promoter to disrupt mitochondrial function in astrocytoma cells.
hsa-miR-101	glioma	down	MicroRNA-101 inhibits proliferation, migration and invasion of human glioblastoma by targeting SOX9.
hsa-miR-101	glioma	down	miR-101 inhibits glioma cell invasion via the downregulation of COX-2.
hsa-miR-101	glioma	down	Long non-coding RNA MALAT1 promotes proliferation and suppresses apoptosis of glioma cells through derepressing Rap1B by sponging miR-101.
hsa-miR-101-3p	glioma	down	Long non-coding RNA SNHG6 promotes glioma tumorigenesis by sponging miR-101-3p.
hsa-miR-103	glioma	down	MicroRNA-103 suppresses glioma cell proliferation and invasion by targeting the brain-derived neurotrophic factor.
hsa-miR-103a-3p	glioma	down	Linc00152 promotes malignant progression of glioma stem cells by regulating miR-103a-3p/FEZF1/CDC25A pathway.
hsa-miR-105	glioma	down	MicroRNA-105 targets SOX9 and inhibits human glioma cell progression.
hsa-miR-105	glioma	down	MicroRNA-105 inhibits human glioma cell malignancy by directly targeting SUZ12.
hsa-miR-106a	glioma	down	MiR-106a inhibits glioma cell growth by targeting E2F1 independent of p53 status.
hsa-miR-107	glioma	down	P53-induced microRNA-107 inhibits proliferation of glioma cells and down-regulates the expression of CDK6 and Notch-2.
hsa-miR-107	glioma	down	MicroRNA-107 inhibits glioma cell migration and invasion by modulating Notch2 expression.
hsa-miR-107	glioma	down	Low-expression of microRNA-107 inhibits cell apoptosis in glioma by upregulation of SALL4.
hsa-miR-107	glioma	down	Upregulation of miR-107 Inhibits Glioma Angiogenesis and VEGF Expression.
hsa-miR-107	glioma	down	Knockdown of NEAT1 repressed the malignant progression of glioma through sponging miR-107 and inhibiting CDK14.
hsa-miR-1202	glioma	down	MiR-1202 functions as a tumor suppressor in glioma cells by targeting Rab1A.
hsa-miR-122	glioma	down	miR-122/Wnt/?-catenin regulatory circuitry sustains glioma progression.
hsa-miR-122	glioma	down	Knockdown of SOX2OT inhibits the malignant biological behaviors of glioblastoma stem cells via up-regulating the expression of miR-194-5p and miR-122.
hsa-miR-122	glioma	down	MiR-122 inhibits cell proliferation and induces apoptosis by targeting runt-related transcription factors 2 in human glioma.
hsa-miR-1231	glioma	down	MicroRNA-1231 exerts a tumor suppressor role through regulating the EGFR/PI3K/AKT axis in glioma.
hsa-miR-124	glioma	down	microRNA-124 Inhibits Migration and Invasion by Down-Regulating ROCK1 in Glioma.
hsa-miR-124	glioma	down	MiR-124 governs glioma growth and angiogenesis and enhances chemosensitivity by targeting R-Ras and N-Ras.
hsa-miR-124	glioma	down	Downregulation of microRNA-124 predicts poor prognosis in glioma patients.
hsa-miR-124	glioma	down	Identification of microRNAs associated with glioma diagnosis and prognosis.
hsa-miR-124	glioma	down	Inhibition of the Hedgehog signaling pathway suppresses cell proliferation by regulating the Gli2/miR-124/AURKA axis in human glioma cells.
hsa-miR-124-3p	glioma	down	Amentoflavone induces apoptosis and suppresses glycolysis in glioma cells by targeting miR-124-3p.
hsa-miR-124-3p	glioma	down	MicroRNA-124-3p represses cell growth and cell motility by targeting EphA2 in glioma.
hsa-miR-124-3p	glioma	down	MiR-124-3p suppresses glioma aggressiveness via targeting of Fra-2.
hsa-miR-124-5p	glioma	down	MiR-124-5p inhibits the growth of high-grade gliomas through posttranscriptional regulation of LAMB1.
hsa-miR-124a	glioma	down	miR-124a restoration inhibits glioma cell proliferation and invasion by suppressing IQGAP1 and ?-catenin.
hsa-miR-124a	glioma	down	microRNA-124a suppresses PHF19 over-expression, EZH2 hyper-activation, and aberrant cell proliferation in human glioma.
hsa-miR-125b	glioma	down	Serum MicroRNA-125b as a Potential Biomarker for Glioma Diagnosis.
hsa-miR-126	glioma	down	MicroRNA-126 acts as a tumor suppressor in glioma cells by targeting insulin receptor substrate 1 (IRS-1).
hsa-miR-1261	glioma	down	MiR-1261/circ-PTPRZ1/PAK1 pathway regulates glioma cell growth and invasion.
hsa-miR-128	glioma	down	MicroRNA-128 inhibits glioma cells proliferation by targeting transcription factor E2F3a.
hsa-miR-128	glioma	down	Targeting of the Bmi-1 oncogene/stem cell renewal factor by microRNA-128 inhibits glioma proliferation and self-renewal.
hsa-miR-128	glioma	down	MicroRNA-128 downregulates Bax and induces apoptosis in human embryonic kidney cells.
hsa-miR-128	glioma	down	MiR-128 inhibits tumor growth and angiogenesis by targeting p70S6K1.
hsa-miR-128	glioma	down	Proteomic screening and identification of microRNA-128 targets in glioma cells.
hsa-miR-128	glioma	down	Serum microRNA-128 as a biomarker for diagnosis of glioma.
hsa-miR-128-3p	glioma	down	LncRNA PVT1 Facilitates Tumorigenesis and Progression of Glioma via Regulation of MiR-128-3p/GREM1 Axis and BMP Signaling Pathway.
hsa-miR-128-3p	glioma	down	miR-128-3p inhibits glioma cell proliferation and differentiation by targeting NPTX1 through IRS-1/PI3K/AKT signaling pathway.
hsa-miR-1283	glioma	down	Overexpression of miR-1283 inhibits cell proliferation and invasion of glioma cells by targeting ATF4.
hsa-miR-129	glioma	down	MiR-129 triggers autophagic flux by regulating a novel Notch-1/ E2F7/Beclin-1 axis to impair the viability of human malignant glioma cells.
hsa-miR-129	glioma	down	LncRNA MALAT1/miR-129 axis promotes glioma tumorigenesis by targeting SOX2.
hsa-miR-129-5p	glioma	down	MiR-129-5p inhibits glioma cell progression in vitro and in vivo by targeting TGIF2.
hsa-miR-129-5p	glioma	down	MicroRNA-129-5p inhibits human glioma cell proliferation and induces cell cycle arrest by directly targeting DNMT3A.
hsa-miR-1294	glioma	down	MicroRNA-1294 inhibits the proliferation and enhances the chemosensitivity of glioma to temozolomide via the direct targeting of TPX2.
hsa-miR-1297	glioma	down	Involvement of microRNA-1297, a new regulator of HMGA1, in the regulation of glioma cell growth in vivo and in vitro.
hsa-miR-1301	glioma	down	Association between downexpression of miR-1301 and poor prognosis in patients with glioma.
hsa-miR-130a	glioma	down	Downregulation of miR-130a promotes cell growth and epithelial to mesenchymal transition by activating HMGB2 in glioma.
hsa-miR-132	glioma	down	miR-132 weakens proliferation and invasion of glioma cells via the inhibition of Gli1.
hsa-miR-132	glioma	down	Knockdown of long non-coding RNA NEAT1 inhibits glioma cell migration and invasion via modulation of SOX2 targeted by miR-132.
hsa-miR-133a	glioma	down	miR-150-5p and miR-133a suppress glioma cell proliferation and migration through targeting membrane-type-1 matrix metalloproteinase.
hsa-miR-133a	glioma	down	Upregulation of microRNA-133a and downregulation of connective tissue growth factor suppress cell proliferation, migration, and invasion in human glioma through the JAK/STAT signaling pathway.
hsa-miR-133b	glioma	down	miR-133b inhibits glioma cell proliferation and invasion by targeting Sirt1.
hsa-miR-133b	glioma	down	Down-regulation of MicroRNA-133 predicts poor overall survival and regulates the growth and invasive abilities in glioma.
hsa-miR-133b	glioma	down	MicroRNA-133b expression associates with clinicopathological features and prognosis in glioma.
hsa-miR-133b	glioma	down	miR-133b acts as a tumor suppressor and negatively regulates EMP2 in glioma.
hsa-miR-134	glioma	down	MicroRNA-134 modulates glioma cell U251 proliferation and invasion by targeting KRAS and suppressing the ERK pathway.
hsa-miR-135a	glioma	down	miR-135a inhibits glioma cell proliferation and invasion by directly targeting FOXO1.
hsa-miR-136	glioma	down	MiR-136 promotes apoptosis of glioma cells by targeting AEG-1 and Bcl-2.
hsa-miR-137	glioma	down	Overexpressed miRNA-137 inhibits human glioma cells growth by targeting Rac1.
hsa-miR-137	glioma	down	Long non-coding RNA XIST exerts oncogenic functions in human glioma by targeting miR-137.
hsa-miR-138-5p	glioma	down	MiR-218-5p targets LHFPL3 to regulate proliferation, migration, and epithelial-mesenchymal transitions of human glioma cells.
hsa-miR-139	glioma	down	MiR-139 Inhibits Mcl-1 Expression and Potentiates TMZ-Induced Apoptosis in Glioma.
hsa-miR-139-3p	glioma	down	MiRNA-139-3p inhibits the proliferation, invasion, and migration of human glioma cells by targeting MDA-9/syntenin.
hsa-miR-139-5p	glioma	down	MicroRNA-139-5p acts as a tumor suppressor by targeting ELTD1 and regulating cell cycle in glioblastoma multiforme.
hsa-miR-139-5p	glioma	down	Targeting the Notch1 oncogene by miR-139-5p inhibits glioma metastasis and epithelial-mesenchymal transition (EMT).
hsa-miR-140-5p	glioma	down	MicroRNA-140-5p inhibits cell proliferation and invasion by regulating VEGFA/MMP2 signaling in glioma.
hsa-miR-141	glioma	down	Epigenetic modification of miR-141 regulates SKA2 by an endogenous 'sponge' HOTAIR in glioma.
hsa-miR-141	glioma	down	MicroRNA-141 inhibits glioma cells growth and metastasis by targeting TGF-?2.
hsa-miR-141	glioma	down	MiR-200c and miR-141 inhibit ZEB1 synergistically and suppress glioma cell growth and migration.
hsa-miR-141-3p	glioma	down	miR-141-3p functions as a tumor suppressor modulating activating transcription factor 5 in glioma.
hsa-miR-143	glioma	down	miR-143 inhibits glycolysis and depletes stemness of glioblastoma stem-like cells.
hsa-miR-144-3p	glioma	down	miR-144-3p exerts anti-tumor effects in glioblastoma by targeting c-Met.
hsa-miR-144-3p	glioma	down	The Inhibition of miR-144-3p on Cell Proliferation and Metastasis by Targeting TOP2A in HCMV-Positive Glioblastoma Cells.
hsa-miR-145	glioma	down	NEDD9, a novel target of miR-145, increases the invasiveness of glioblastoma.
hsa-miR-145	glioma	down	MiR-145 reduces ADAM17 expression and inhibits in vitro migration and invasion of glioma cells.
hsa-miR-145	glioma	down	ROCK1, a novel target of miR-145, promotes glioma cell invasion.
hsa-miR-145	glioma	down	miR-145 Inhibits Migration and Invasion of Glioma Stem Cells by Targeting ABCG2.
hsa-miR-145	glioma	down	miR-145 is a potential biomarker for predicting clinical outcome in glioblastomas.
hsa-miR-1468-5p	glioma	down	MicroRNA-1468-5p inhibits glioma cell proliferation and induces cell cycle arrest by targeting RRM1.
hsa-miR-146a	glioma	down	MicroRNA-146a inhibits glioma development by targeting Notch1.
hsa-miR-146a	glioma	down	Microglial SMAD4 regulated by microRNA-146a promotes migration of microglia which support tumor progression in a glioma environment.
hsa-miR-146b	glioma	down	microRNA-146b inhibits glioma cell migration and invasion by targeting MMPs.
hsa-miR-146b-5p	glioma	down	miR-146b-5p inhibits glioma migration and invasion by targeting MMP16.
hsa-miR-148b-3p	glioma	down	The Role of HOTAIR/miR-148b-3p/USF1 on Regulating the Permeability of BTB.
hsa-miR-150-5p	glioma	down	miR-150-5p and miR-133a suppress glioma cell proliferation and migration through targeting membrane-type-1 matrix metalloproteinase.
hsa-miR-152	glioma	down	MiR-15b and miR-152 reduce glioma cell invasion and angiogenesis via NRP-2 and MMP-3.
hsa-miR-153	glioma	down	MicroRNA-153 suppresses cell invasion by targeting SNAI1 and predicts patient prognosis in glioma.
hsa-miR-153-3p	glioma	down	MicroRNA-153-3p enhances cell radiosensitivity by targeting BCL2 in human glioma.
hsa-miR-154	glioma	down	Downregulation of miR-154 in human glioma and its clinicopathological and prognostic significance.
hsa-miR-15b	glioma	down	MiR-15b and miR-152 reduce glioma cell invasion and angiogenesis via NRP-2 and MMP-3.
hsa-miR-16	glioma	down	MicroRNA-16 inhibits glioma cell growth and invasion through suppression of BCL2 and the nuclear factor-?B1/MMP9 signaling pathway.
hsa-miR-16	glioma	down	Up-regulation of microRNA-16 in glioblastoma inhibits the function of endothelial cells and tumor angiogenesis by targeting Bmi-1.
hsa-miR-16-5p	glioma	down	MiR-16-5p is frequently down-regulated in astrocytic gliomas and modulates glioma cell proliferation, apoptosis and response to cytotoxic therapy.
hsa-miR-17	glioma	down	Decreased MiR-17 in glioma cells increased cell viability and migration by increasing the expression of Cyclin D1, p-Akt and Akt.
hsa-miR-181a	glioma	down	hsa-mir-181a and hsa-mir-181b function as tumor suppressors in human glioma cells.
hsa-miR-181a	glioma	down	Kaiso (ZBTB33) Downregulation by Mirna-181a Inhibits Cell Proliferation, Invasion, and the Epithelial-Mesenchymal Transition in Glioma Cells.
hsa-miR-181a	glioma	down	Circular RNA hsa_circ_0076248 promotes oncogenesis of glioma by sponging miR-181a to modulate SIRT1 expression.
hsa-miR-181b	glioma	down	hsa-mir-181a and hsa-mir-181b function as tumor suppressors in human glioma cells.
hsa-miR-181b	glioma	down	MiRNA-181b suppresses IGF-1R and functions as a tumor suppressor gene in gliomas.
hsa-miR-181b	glioma	down	MiR-181b suppresses proliferation of and reduces chemoresistance to temozolomide in U87 glioma stem cells.
hsa-miR-181b	glioma	down	MicroRNA-181b inhibits cellular proliferation and invasion of glioma cells via targeting Sal-like protein 4.
hsa-miR-181b	glioma	down	lncRNA CCAT1 Promotes Glioma Tumorigenesis by Sponging miR-181b.
hsa-miR-181c	glioma	down	MicroRNA-181 inhibits glioma cell?proliferation by targeting cyclin B1.
hsa-miR-181d	glioma	down	MiR-181d acts as a tumor suppressor in glioma by targeting K-ras and Bcl-2.
hsa-miR-181d	glioma	down	MicroRNA-181 inhibits glioma cell?proliferation by targeting cyclin B1.
hsa-miR-184	glioma	down	Identification and functional characterization of microRNAs involved in the malignant progression of gliomas.
hsa-miR-184	glioma	down	MicroRNA-184 inhibits cell proliferation and invasion, and specifically targets TNFAIP2 in Glioma.
hsa-miR-185	glioma	down	LRRC4 inhibits glioma cell growth and invasion through a miR-185-dependent pathway.
hsa-miR-185-5p	glioma	down	Long noncoding RNA FOXD2-AS1 promotes glioma malignancy and tumorigenesis via targeting miR-185-5p/CCND2 axis.
hsa-miR-185-5p	glioma	down	FoxD2-AS1 promotes glioma progression by regulating miR-185-5P/HMGA2 axis and PI3K/AKT signaling pathway.
hsa-miR-188	glioma	down	miR-188 Inhibits Glioma Cell Proliferation and Cell Cycle Progression Through Targeting ?-Catenin.
hsa-miR-193a-5p	glioma	down	MicroRNA-193a-5p exerts a tumor suppressor role in glioblastoma via modulating NOVA1.
hsa-miR-194	glioma	down	MicroRNA-194 represses glioma cell epithelial?to?mesenchymal transition by targeting Bmi1.
hsa-miR-194-5p	glioma	down	Knockdown of SOX2OT inhibits the malignant biological behaviors of glioblastoma stem cells via up-regulating the expression of miR-194-5p and miR-122.
hsa-miR-195	glioma	down	MicroRNA-195 Inhibits the Proliferation of Human Glioma Cells by Directly Targeting Cyclin D1 and Cyclin E1.
hsa-miR-195	glioma	down	Effects of microRNA-195 on the Prognosis of Glioma Patients and the Proliferation and Apoptosis of Human Glioma Cells.
hsa-miR-198	glioma	down	Decreased microRNA-198 expression and its prognostic significance in human glioma.
hsa-miR-199a-3p	glioma	down	MicroRNA-199a-3p suppresses glioma cell proliferation by regulating the AKT/mTOR signaling pathway.
hsa-miR-199a-3p	glioma	down	Circulating miR-199a-3p in plasma and its potential diagnostic and prognostic value in glioma.
hsa-miR-199a-5p	glioma	down	microRNA-199a-5p suppresses glioma progression by inhibiting MAGT1.
hsa-miR-200a	glioma	down	MiR-200a impairs glioma cell growth, migration, and invasion by targeting SIM2-s.
hsa-miR-200a	glioma	down	microRNA-200a functions as a tumor suppressor by targeting FOXA1 in glioma.
hsa-miR-200b	glioma	down	miR-200b as a prognostic factor targets multiple members of RAB family in glioma.
hsa-miR-200b	glioma	down	Decreased expression of microRNA-200b is an independent unfavorable prognostic factor for glioma patients.
hsa-miR-200b	glioma	down	[miR-200b suppresses glioma cell invasion by targeting PROM1].
hsa-miR-200b	glioma	down	miR-200b is a key regulator of tumor progression and metabolism targeting lactate dehydrogenase A in human malignant glioma.
hsa-miR-200b	glioma	down	MicroRNA-200b expression level is negatively associated with pathological grading in human gliomas.
hsa-miR-200b-3p	glioma	down	MicroRNA-200b-3p suppresses epithelial-mesenchymal transition and inhibits tumor growth of glioma through down-regulation of ERK5.
hsa-miR-200c	glioma	down	MiR-200c and miR-141 inhibit ZEB1 synergistically and suppress glioma cell growth and migration.
hsa-miR-200c	glioma	down	MiR-200c Inhibits the Tumor Progression of Glioma via Targeting Moesin.
hsa-miR-202	glioma	down	MicroRNA-202 inhibits cell proliferation, migration and invasion of glioma by directly targeting metadherin.
hsa-miR-203	glioma	down	MicroRNA 203 Modulates Glioma Cell Migration via Robo1/ERK/MMP-9 Signaling.
hsa-miR-203	glioma	down	Silencing of lncRNA-CCDC26 Restrains the Growth and Migration of Glioma Cells In Vitro and In Vivo Via Targeting miR-203.
hsa-miR-203	glioma	down	Bufalin Inhibits Cellular Proliferation and Cancer Stem Cell-Like Phenotypes via Upregulation of MiR-203 in Glioma.
hsa-miR-204	glioma	down	Loss of miR-204 expression enhances glioma migration and stem cell-like phenotype.
hsa-miR-204	glioma	down	Downregulation of miR-204 expression correlates with poor clinical outcome of glioma patients.
hsa-miR-204	glioma	down	Knockdown of lncRNA HOXD-AS1 suppresses proliferation, migration and invasion and enhances cisplatin sensitivity of glioma cells by sponging miR-204.
hsa-miR-204-3p	glioma	down	The miR-204-3p-targeted IGFBP2 pathway is involved in xanthohumol-induced glioma cell apoptotic death.
hsa-miR-205	glioma	down	MicroRNA-205 functions as a tumor suppressor in human glioblastoma cells by targeting VEGF-A.
hsa-miR-205	glioma	down	Identification of microRNA-205 as a potential prognostic indicator for human glioma.
hsa-miR-205	glioma	down	Downregulation of serum microRNA-205 as a potential diagnostic and prognostic biomarker for human glioma.
hsa-miR-205	glioma	down	TGF-?1 regulating miR-205/miR-195 expression affects the TGF-? signal pathway by respectively targeting SMAD2/SMAD7.
hsa-miR-205	glioma	down	MiR-205 suppresses epithelial-mesenchymal transition and inhibits tumor growth of human glioma through down-regulation of HOXD9.
hsa-miR-206	glioma	down	MicroRNA-206 attenuates glioma cell proliferation, migration, and invasion by blocking the WNT/?-catenin pathway via direct targeting of Frizzled 7 mRNA.
hsa-miR-20a-5p	glioma	down	Long non-coding RNA SNHG16 contributes to glioma malignancy by competitively binding miR-20a-5p with E2F1.
hsa-miR-211	glioma	down	MicroRNA-211 expression is down-regulated and associated with poor prognosis in human glioma.
hsa-miR-211	glioma	down	The Effect of MCM3AP-AS1/miR-211/KLF5/AGGF1 Axis Regulating Glioblastoma Angiogenesis.
hsa-miR-214	glioma	down	miRNA-214 inhibits cellular proliferation and migration in glioma cells targeting caspase-1 involved in pyroptosis.
hsa-miR-216a	glioma	down	Overexpression of MicroRNA-216a Suppresses Proliferation, Migration, and Invasion of Glioma Cells By Targeting Leucine-rich Repeat-containing G Protein-coupled Receptor 5.
hsa-miR-216a	glioma	down	Differentiation antagonizing non-protein coding RNA modulates the proliferation, migration, and angiogenesis of glioma cells by targeting the miR-216a/LGR5 axis and the PI3K/AKT signaling pathway.
hsa-miR-216b	glioma	down	miR-216b inhibits glioma cell migration and invasion through suppression of FoxM1.
hsa-miR-216b	glioma	down	Downregulation of microRNA-216b contributes to glioma cell growth and migration by promoting AEG-1-mediated signaling.
hsa-miR-217	glioma	down	MicroRNA-217 inhibits cell proliferation and invasion by targeting Runx2 in human glioma.
hsa-miR-217	glioma	down	TTBK2 circular RNA promotes glioma malignancy by regulating miR-217/HNF1?/Derlin-1 pathway.
hsa-miR-218	glioma	down	MicroRNA-218 Inhibits Glioma Invasion, Migration, Proliferation and Cancer Stem-like Cell Self-renewal by Targeting the Polycomb Group Gene Bmi1.
hsa-miR-218	glioma	down	Expression of microRNA-218 and its clinicopathological and prognostic significance in human glioma cases.
hsa-miR-218	glioma	down	miR-218 inhibits the proliferation of glioma U87 cells through the inactivation of the CDK6/cyclin D1/p21(Cip1/Waf1) pathway.
hsa-miR-218	glioma	down	miR-218 inhibits the tumorgenesis and proliferation of glioma cells by targeting Robo1.
hsa-miR-218-5p	glioma	down	miR-218-5p inhibits the stem cell properties and invasive ability of the A2B5+CD133- subgroup of human glioma stem cells.
hsa-miR-218-5p	glioma	down	MiR-218-5p targets LHFPL3 to regulate proliferation, migration, and epithelial-mesenchymal transitions of human glioma cells.
hsa-miR-219	glioma	down	MicroRNA-219 exerts a tumor suppressive role in glioma via targeting Sal-like protein 4.
hsa-miR-219-5p	glioma	down	miR-219-5p Inhibits Receptor Tyrosine Kinase Pathway by Targeting EGFR in Glioblastoma.
hsa-miR-221	glioma	down	Suppression of miR-221 inhibits glioma cells proliferation and invasion via targeting SEMA3B.
hsa-miR-23b	glioma	down	miRNA expression profiling in migrating glioblastoma cells: regulation of cell migration and invasion by miR-23b via targeting of Pyk2.
hsa-miR-26a	glioma	down	Identification of microRNA signature in different pediatric brain tumors.
hsa-miR-26b	glioma	down	Role of microRNA-26b in glioma development and its mediated regulation on EphA2.
hsa-miR-27a	glioma	down	Emerging role of microRNA-27a in human malignant glioma cell survival via targeting of prohibitin.
hsa-miR-28-5p	glioma	down	MicroRNA-28-5p regulates glioma cell proliferation, invasion and migration by targeting SphK1.
hsa-miR-29a	glioma	down	MiR-29a Inhibits Glioma Tumorigenesis through a Negative Feedback Loop of TRAF4/Akt Signaling.
hsa-miR-29b	glioma	down	MiR-29b inhibits the growth of glioma via MYCN dependent way.
hsa-miR-29c	glioma	down	MiR-29c inhibits glioma cell proliferation, migration, invasion and angiogenesis.
hsa-miR-30a	glioma	down	miR-30a inhibits glioma progression and stem cell?like properties by repression of Wnt5a.
hsa-miR-30b-5p	glioma	down	MiR-30b-5p modulates glioma cell proliferation by direct targeting MTDH.
hsa-miR-32	glioma	down	MiR-32 Inhibits Proliferation and Metastasis by Targeting EZH2 in Glioma.
hsa-miR-320	glioma	down	MicroRNA-320 inhibits cell proliferation in glioma by targeting E2F1.
hsa-miR-320a	glioma	down	miR-320a functions as a suppressor for gliomas by targeting SND1 and ?-catenin, and predicts the prognosis of patients.
hsa-miR-320a	glioma	down	miRNA-320a inhibits glioma cell invasion and migration by directly targeting aquaporin 4.
hsa-miR-320c	glioma	down	Down-regulation of miRNA-320c promotes tumor growth and metastasis and predicts poor prognosis in human glioma.
hsa-miR-320d	glioma	down	Downregulation of MicroRNA-320d predicts poor overall survival and promotes the growth and invasive abilities in glioma.
hsa-miR-326	glioma	down	The neuronal microRNA miR-326 acts in a feedback loop with notch and has therapeutic potential against brain tumors.
hsa-miR-326	glioma	down	MicroRNA-326 functions as a tumor suppressor in glioma by targeting the Nin one binding protein (NOB1).
hsa-miR-326	glioma	down	Targeting the SMO oncogene by miR-326 inhibits glioma biological behaviors and stemness.
hsa-miR-326	glioma	down	Knockdown of long non-coding RNA HOTAIR inhibits malignant biological behaviors of human glioma cells via modulation of miR-326.
hsa-miR-328	glioma	down	microRNA-328 is a favorable prognostic marker in human glioma via suppressing invasive and proliferative phenotypes of malignant cells.
hsa-miR-338	glioma	down	MiR-338 suppresses cell proliferation and invasion by targeting CTBP2 in glioma.
hsa-miR-338-3p	glioma	down	Mir-338-3p Inhibits Malignant Biological Behaviors of Glioma Cells by Targeting MACC1 Gene.
hsa-miR-338-5p	glioma	down	MicroRNA-338-5p plays a tumor suppressor role in glioma through inhibition of the MAPK-signaling pathway by binding to FOXD1.
hsa-miR-33a-5p	glioma	down	Long non-coding RNA DANCR facilitates glioma malignancy by sponging miR-33a-5p.
hsa-miR-34a	glioma	down	MicroRNA-34a inhibits glioblastoma growth by targeting multiple oncogenes.
hsa-miR-34a	glioma	down	microRNA-34a is tumor suppressive in brain tumors and glioma stem cells.
hsa-miR-34a	glioma	down	MicroRNA-34a induces apoptosis in the human glioma cell line, A172, through enhanced ROS production and NOX2 expression.
hsa-miR-34a	glioma	down	miR-34a attenuates glioma cells progression and chemoresistance via targeting PD-L1.
hsa-miR-34a-5p	glioma	down	MicroRNA-34a-5p suppresses tumorigenesis and progression of glioma and potentiates Temozolomide-induced cytotoxicity for glioma cells by targeting HMGA2.
hsa-miR-34c-3p	glioma	down	Differential effects of miR-34c-3p and miR-34c-5p on the proliferation, apoptosis and invasion of glioma cells.
hsa-miR-34c-5p	glioma	down	Differential effects of miR-34c-3p and miR-34c-5p on the proliferation, apoptosis and invasion of glioma cells.
hsa-miR-361-5p	glioma	down	MicroRNA-361-5p inhibits epithelial-to-mesenchymal transition of glioma cells through targeting Twist1.
hsa-miR-361-5p	glioma	down	miR-361-5p inhibits glioma migration and invasion by targeting SND1.
hsa-miR-362-3p	glioma	down	MicroRNA-362-3p Targets PAX3 to Inhibit the Development of Glioma through Mediating Wnt/?-Catenin Pathway.
hsa-miR-370	glioma	down	Knockdown of Long Non-Coding RNA KCNQ1OT1 Restrained Glioma Cells' Malignancy by Activating miR-370/CCNE2 Axis.
hsa-miR-370-3p	glioma	down	MicroRNA-370-3p inhibits human glioma cell proliferation and induces cell cycle arrest by directly targeting ?-catenin.
hsa-miR-373	glioma	down	miR-373 Inhibits Glioma Cell U251 Migration and Invasion by Down-Regulating CD44 and TGFBR2.
hsa-miR-373	glioma	down	Down-expression of miR-373 predicts poor prognosis of glioma and could be a potential therapeutic target.
hsa-miR-374a	glioma	down	Downregulation of microRNA-374a predicts poor prognosis in human glioma.
hsa-miR-374b	glioma	down	MicroRNA-374b inhibits migration and invasion of glioma cells by targeting EGFR.
hsa-miR-375	glioma	down	Correlation of microRNA-375 downregulation with unfavorable clinical outcome of patients with glioma.
hsa-miR-375	glioma	down	Knockdown of long non-coding RNA LUCAT1 inhibits cell viability and invasion by regulating miR-375 in glioma.
hsa-miR-375	glioma	down	MicroRNA-375 inhibits glioma cell proliferation and migration by downregulating RWDD3 in vitro.
hsa-miR-378	glioma	down	Decreased expression of miR-378 correlates with tumor invasiveness and poor prognosis of patients with glioma.
hsa-miR-379	glioma	down	MicroRNA-379 inhibits cell proliferation and invasion in glioma via targeting metadherin and regulating PTEN/AKT pathway.
hsa-miR-382-5p	glioma	down	The role of miR-382-5p in glioma cell proliferation, migration and invasion.
hsa-miR-383	glioma	down	Downregulation of miR-383 promotes glioma cell invasion by targeting insulin-like growth factor 1 receptor.
hsa-miR-383	glioma	down	MicroRNA-383 inhibits anchorage-independent growth and induces cell cycle arrest of glioma cells by targeting CCND1.
hsa-miR-383	glioma	down	MicroRNA-383 expression regulates proliferation, migration, invasion, and apoptosis in human glioma cells.
hsa-miR-384	glioma	down	CRNDE Promotes Malignant Progression of Glioma by Attenuating miR-384/PIWIL4/STAT3 Axis.
hsa-miR-409-3p	glioma	down	MicroRNA-409-3p Represses Glioma Cell Invasion and Proliferation by Targeting High-mobility Group Nucleosome Binding Domain 5.
hsa-miR-410	glioma	down	Long noncoding RNA OIP5-AS1 targets Wnt-7b to affect glioma progression via modulation of miR-410.
hsa-miR-421	glioma	down	MiR-421 inhibits the malignant phenotype in glioma by directly targeting MEF2D.
hsa-miR-422a	glioma	down	miR-422a Inhibits Glioma Proliferation and Invasion by Targeting IGF1 and IGF1R.
hsa-miR-424	glioma	down	MiR-424 functions as a tumor suppressor in glioma cells and is down-regulated by DNA methylation.
hsa-miR-424	glioma	down	MicroRNA-424 inhibits cell migration, invasion and epithelial-mesenchymal transition in human glioma by targeting KIF23 and functions as a novel prognostic predictor.
hsa-miR-429	glioma	down	miR-429 inhibits glioma invasion through BMK1 suppression.
hsa-miR-433-3p	glioma	down	MiR-433-3p suppresses cell growth and enhances chemosensitivity by targeting CREB in human glioma.
hsa-miR-448	glioma	down	Effect of glycolysis inhibition by miR-448 on glioma radiosensitivity.
hsa-miR-4493	glioma	down	Circ-ZNF264 Promotes the Growth of Glioma Cells by Upregulating the Expression of miR-4493 Target Gene Apelin.
hsa-miR-4500	glioma	down	microRNA-4500 inhibits human glioma cell progression by targeting IGF2BP1.
hsa-miR-451	glioma	down	MiRNA-451 plays a role as tumor suppressor in human glioma cells.
hsa-miR-451	glioma	down	MicroRNA miR-451 downregulates the PI3K/AKT pathway through CAB39 in human glioma.
hsa-miR-451	glioma	down	miRNA-451 inhibits glioma cell proliferation and invasion by downregulating glucose transporter 1.
hsa-miR-451	glioma	down	miRNA-451 inhibits glioma cell proliferation and invasion through the mTOR/HIF-1?/VEGF signaling pathway by targeting CAB39.
hsa-miR-452	glioma	down	Downregulation of miR-452 Promotes Stem-Like Traits and Tumorigenicity of Gliomas.
hsa-miR-454-3p	glioma	down	miR-454-3p Is an Exosomal Biomarker and Functions as a Tumor Suppressor in Glioma.
hsa-miR-483-5p	glioma	down	MiR-483-5p suppresses the proliferation of glioma cells via directly targeting ERK1.
hsa-miR-485-5p	glioma	down	A tumor-suppressive microRNA, miRNA-485-5p, inhibits glioma cell proliferation and invasion by down-regulating TPD52L2.
hsa-miR-489	glioma	down	miR-489 inhibits proliferation, cell cycle progression and induces apoptosis of glioma cells via targeting SPIN1-mediated PI3K/AKT pathway.
hsa-miR-490-3p	glioma	down	miR-490-3p functions as a tumor suppressor in glioma by inhibiting high-mobility group AT-hook 2 expression.
hsa-miR-495	glioma	down	MicroRNA-495 inhibits proliferation of glioblastoma multiforme cells by downregulating cyclin-dependent kinase 6.
hsa-miR-495	glioma	down	miR-495 mediates metabolic shift in glioma cells via targeting Glut1.
hsa-miR-495	glioma	down	Hsa-miR-495 acts as a tumor suppressor gene in glioma via the negative regulation of MYB.
hsa-miR-497	glioma	down	Reduced expression of microRNA-497 is associated with greater angiogenesis and poor prognosis in human gliomas.
hsa-miR-497	glioma	down	miR-497/Wnt3a/c-jun feedback loop regulates growth and epithelial-to-mesenchymal transition phenotype in glioma cells.
hsa-miR-499a-5p	glioma	down	Knockdown of LncRNA SCAMP1 suppressed malignant biological behaviours of glioma cells via modulating miR-499a-5p/LMX1A/NLRC5 pathway.
hsa-miR-503	glioma	down	miR-503 inhibits cell proliferation and invasion in glioma by targeting L1CAM.
hsa-miR-506	glioma	down	miR-506 functions as a tumor suppressor in glioma by targeting STAT3.
hsa-miR-508-5p	glioma	down	MiR-508-5p is a prognostic marker and inhibits cell proliferation and migration in glioma.
hsa-miR-509-3p	glioma	down	MicroRNA-509-3p inhibits cell proliferation and invasion via downregulation of X-linked inhibitor of apoptosis in glioma.
hsa-miR-519a	glioma	down	MiR-519a functions as a tumor suppressor in glioma by targeting the oncogenic STAT3 pathway.
hsa-miR-520b	glioma	down	MiR-520b inhibits the development of glioma by directly targeting MBD2.
hsa-miR-520c	glioma	down	MicroRNA-520c inhibits glioma cell migration and invasion by the suppression of transforming growth factor-? receptor type 2.
hsa-miR-520d-5p	glioma	down	MicroRNA-520d-5p inhibits human glioma cell proliferation and induces cell cycle arrest by directly targeting PTTG1.
hsa-miR-520e	glioma	down	MicroRNA-520e restricts the proliferation and invasion of glioma cells through the downregulation of Wnt/?-catenin signaling by targeting fibroblast growth factor 19.
hsa-miR-524	glioma	down	MicroRNA-524 inhibits the progress of glioma via the direct targeting of NCF2.
hsa-miR-526b-3p	glioma	down	miR-526b-3p serves as a prognostic factor and regulates the proliferation, invasion, and migration of glioma through targeting WEE1.
hsa-miR-539	glioma	down	MicroRNA-539 inhibits glioma cell proliferation and invasion by targeting DIXDC1.
hsa-miR-539-5p	glioma	down	Long Non-coding RNA LINC00339 Stimulates Glioma Vasculogenic Mimicry Formation by Regulating the miR-539-5p/TWIST1/MMPs Axis.
hsa-miR-543	glioma	down	miR-543 functions as a tumor suppressor in glioma in vitro and in vivo.
hsa-miR-544	glioma	down	MicroRNA-544 inhibits glioma proliferation, invasion and migration but induces cell apoptosis by targeting PARK7.
hsa-miR-548b	glioma	down	miR-548b inhibits the proliferation and invasion of malignant gliomas by targeting metastasis tumor-associated protein-2.
hsa-miR-548c-3p	glioma	down	MicroRNA-548c-3p inhibits T98G glioma cell proliferation and migration by downregulating c-Myb.
hsa-miR-5582-3p	glioma	down	Hsa-miR-5582-3P regulatory effect on TGF? signaling through targeting of TGF?-R1, TGF?-R2, SMAD3, and SMAD4 transcripts.
hsa-miR-584	glioma	down	MicroRNA-584 functions as a tumor suppressor and targets PTTG1IP in glioma.
hsa-miR-590-3p	glioma	down	Inhibition of the aberrant A1CF-FAM224A-miR-590-3p-ZNF143 positive feedback loop attenuated malignant biological behaviors of glioma cells.
hsa-miR-592	glioma	down	MiR-592 functions as a tumor suppressor in glioma by targeting IGFBP2.
hsa-miR-592	glioma	down	MiR-592 suppresses the development of glioma by regulating Rho-associated protein kinase.
hsa-miR-599	glioma	down	miR-599 inhibits proliferation and invasion of glioma by targeting periostin.
hsa-miR-599	glioma	down	MiR-599 as a potential biomarker for prognosis of glioma.
hsa-miR-599	glioma	down	MicroRNA-599 suppresses glioma progression by targeting RAB27B.
hsa-miR-605-3p	glioma	down	LncRNA BLACAT1 regulates VASP expression via binding to miR-605-3p and promotes giloma development.
hsa-miR-610	glioma	down	MicroRNA-610 is downregulated in glioma cells, and inhibits proliferation and motility by directly targeting MDM2.
hsa-miR-613	glioma	down	MicroRNA-613 impedes the proliferation and invasion of glioma cells by targeting cyclin-dependent kinase 14.
hsa-miR-613	glioma	down	Role of miR-613 as a tumor suppressor in glioma cells by targeting SOX9.
hsa-miR-622	glioma	down	miR-622 suppresses proliferation, invasion and migration by directly targeting activating transcription factor 2 in glioma cells.
hsa-miR-625	glioma	down	MicroRNA-625 inhibits the proliferation and increases the chemosensitivity of glioma by directly targeting AKT2.
hsa-miR-627-5p	glioma	down	NR2C2-uORF targeting UCA1-miR-627-5p-NR2C2 feedback loop to regulate the malignant behaviors of glioma cells.
hsa-miR-628-5p	glioma	down	MicroRNA-628-5p inhibits cell proliferation in glioma by targeting DDX59.
hsa-miR-630	glioma	down	Inhibition of miR-630 enhances the cell resistance to radiation by directly targeting CDC14A in human glioma.
hsa-miR-634	glioma	down	MiR-634 sensitizes glioma cells to temozolomide by targeting CYR61 through Raf-ERK signaling pathway.
hsa-miR-656	glioma	down	miR-656 inhibits glioma tumorigenesis through repression of BMPR1A.
hsa-miR-661	glioma	down	MiR-661 inhibits glioma cell proliferation, migration and invasion by targeting hTERT.
hsa-miR-7	glioma	down	MicroRNA-sensitive oncolytic measles viruses for cancer-specific vector tropism.
hsa-miR-7	glioma	down	MicroRNA-7 directly targets insulin-like growth factor 1 receptor to inhibit cellular growth and glucose metabolism in gliomas.
hsa-miR-7-5p	glioma	down	Circ-U2AF1 promotes human glioma via derepressing neuro-oncological ventral antigen 2 by sponging hsa-miR-7-5p.
hsa-miR-760	glioma	down	Long non-coding RNA LOC730100 enhances proliferation and invasion of glioma cells through competitively sponging miR-760 from FOXA1 mRNA.
hsa-miR-93	glioma	down	Evaluation Expression of Microrna-93 and Integrin ?8 in Different Types of Glioma Tumors
hsa-miR-936	glioma	down	MicroRNA-936 induces cell cycle arrest and inhibits glioma cell proliferation by targeting CKS1.
hsa-miR-940	glioma	down	MicroRNA-940 inhibits glioma progression by blocking mitochondrial folate metabolism through targeting of MTHFD2.
hsa-miR-98	glioma	down	Overexpression of RKIP inhibits cell invasion in glioma cell lines through upregulation of miR-98.
hsa-miR-98	glioma	down	Overexpression of miR-98 inhibits cell invasion in glioma cell lines via downregulation of IKK?.
hsa-miR-98	glioma	down	Methylation-induced downregulation and tumor-suppressive role of microRNA-98 in glioma through targeting Sal-like protein 4.
hsa-miR-98	glioma	down	MiR-98 Promotes Apoptosis of Glioma Cells via Suppressing IKBKE/NF-?B Pathway.
hsa-miR-99a	glioma	down	Roles of microRNA-99 family in human glioma.
hsa-miR-99b	glioma	down	Roles of microRNA-99 family in human glioma.
hsa-let-7g-5p	glioblastoma	down	miRNA microarray reveals specific expression in the peripheral blood of glioblastoma patients.
hsa-miR-100	glioblastoma	down	microRNA-100 Targets SMRT/NCOR2, Reduces Proliferation, and Improves Survival in Glioblastoma Animal Models.
hsa-miR-101	glioblastoma	down	miR-101 is down-regulated in glioblastoma resulting in EZH2-induced proliferation, migration, and angiogenesis.
hsa-miR-101	glioblastoma	down	Expression of 19 microRNAs in glioblastoma and comparison with other brain neoplasia of grades I-III.
hsa-miR-106a	glioblastoma	down	Decreased miR-106a inhibits glioma cell glucose uptake and proliferation by targeting SLC2A3 in GBM.
hsa-miR-124	glioblastoma	down	miR-124 and miR-137 inhibit proliferation of glioblastoma multiforme cells and induce differentiation of brain tumor stem cells.
hsa-miR-124	glioblastoma	down	Downregulation of miR-124 promotes the growth and invasiveness of glioblastoma cells involving upregulation of PPP1R13L.
hsa-miR-124a	glioblastoma	down	miR-124a is frequently down-regulated in glioblastoma and is involved in migration and invasion.
hsa-miR-125a	glioblastoma	down	miR-29b and miR-125a regulate podoplanin and suppress invasion in glioblastoma.
hsa-miR-125a-5p	glioblastoma	down	MiRNA-125a-5p inhibits glioblastoma cell proliferation and promotes cell differentiation by targeting TAZ.
hsa-miR-125b	glioblastoma	down	Myc-associated zinc finger protein (MAZ) is regulated by miR-125b and mediates VEGF-induced angiogenesis in glioblastoma.
hsa-miR-127-3p	glioblastoma	down	Next Generation Sequencing Analysis of miRNAs: MiR-127-3p Inhibits Glioblastoma Proliferation and Activates TGF-? Signaling by Targeting SKI.
hsa-miR-128	glioblastoma	down	Micro-RNA-128 (miRNA-128) down-regulation in glioblastoma targets ARP5 (ANGPTL6), Bmi-1 and E2F-3a, key regulators of brain cell proliferation.
hsa-miR-128	glioblastoma	down	PDGF-B-mediated downregulation of miR-21: new insights into PDGF signaling in glioblastoma.
hsa-miR-128	glioblastoma	down	miR-128 and miR-149 enhance the chemosensitivity of temozolomide by Rap1B-mediated cytoskeletal remodeling in glioblastoma.
hsa-miR-129	glioblastoma	down	Functional profiling of precursor MicroRNAs identifies MicroRNAs essential for glioma proliferation.
hsa-miR-136	glioblastoma	down	Functional profiling of precursor MicroRNAs identifies MicroRNAs essential for glioma proliferation.
hsa-miR-137	glioblastoma	down	miR-124 and miR-137 inhibit proliferation of glioblastoma multiforme cells and induce differentiation of brain tumor stem cells.
hsa-miR-137	glioblastoma	down	miR-137 is frequently down-regulated in glioblastoma and is a negative regulator of Cox-2.
hsa-miR-137	glioblastoma	down	MicroRNA-137 is downregulated in glioblastoma and inhibits the stemness of glioma stem cells by targeting RTVP-1.
hsa-miR-137	glioblastoma	down	Expression of 19 microRNAs in glioblastoma and comparison with other brain neoplasia of grades I-III.
hsa-miR-137	glioblastoma	down	MiR-137 inhibits proliferation and angiogenesis of human glioblastoma cells by targeting EZH2.
hsa-miR-137	glioblastoma	down	Direct transfection of miR-137 mimics is more effective than DNA demethylation of miR-137 promoter to augment anti-tumor mechanisms of delphinidin in human glioblastoma U87MG and LN18 cells.
hsa-miR-139-5p	glioblastoma	down	miR-139-5p suppresses cancer cell migration and invasion through targeting ZEB1 and ZEB2 in GBM.
hsa-miR-142-3p	glioblastoma	down	Effect of miR-142-3p on the M2 macrophage and therapeutic efficacy against murine glioblastoma.
hsa-miR-143	glioblastoma	down	miR-143 inhibits glycolysis and depletes stemness of glioblastoma stem-like cells.
hsa-miR-145	glioblastoma	down	NEDD9, a novel target of miR-145, increases the invasiveness of glioblastoma.
hsa-miR-145	glioblastoma	down	Functional profiling of precursor MicroRNAs identifies MicroRNAs essential for glioma proliferation.
hsa-miR-146b-5p	glioblastoma	down	MiR-146b-5p suppresses EGFR expression and reduces in vitro migration and invasion of glioma.
hsa-miR-149	glioblastoma	down	miR-128 and miR-149 enhance the chemosensitivity of temozolomide by Rap1B-mediated cytoskeletal remodeling in glioblastoma.
hsa-miR-152	glioblastoma	down	MiR-152 functions as a tumor suppressor in glioblastoma stem cells by targeting Kr?ppel-like factor 4.
hsa-miR-153	glioblastoma	down	MicroRNA-153 is tumor suppressive in glioblastoma stem cells.
hsa-miR-181b	glioblastoma	down	Upregulation of miR-181s reverses mesenchymal transition by targeting KPNA4 in glioblastoma.
hsa-miR-195	glioblastoma	down	MicroRNA-195 plays a tumor-suppressor role in human glioblastoma cells by targeting signaling pathways involved in cellular proliferation and invasion.
hsa-miR-21	glioblastoma	down	MicroRNA-21 inhibitor sensitizes human glioblastoma U251 stem cells to chemotherapeutic drug temozolomide.
hsa-miR-212-3p	glioblastoma	down	MiR-212-3p inhibits glioblastoma cell proliferation by targeting SGK3.
hsa-miR-219-5p	glioblastoma	down	miR-219-5p Inhibits Receptor Tyrosine Kinase Pathway by Targeting EGFR in Glioblastoma.
hsa-miR-222	glioblastoma	down	Expression of 19 microRNAs in glioblastoma and comparison with other brain neoplasia of grades I-III.
hsa-miR-29b	glioblastoma	down	miR-29b and miR-125a regulate podoplanin and suppress invasion in glioblastoma.
hsa-miR-29b	glioblastoma	down	miR-29b attenuates tumorigenicity and stemness maintenance in human glioblastoma multiforme by directly targeting BCL2L2.
hsa-miR-29b	glioblastoma	down	Genome-wide analysis of YB-1-RNA interactions reveals a novel role of YB-1 in miRNA processing in glioblastoma multiforme.
hsa-miR-31	glioblastoma	down	Human miR-31 targets radixin and inhibits migration and invasion of glioma cells.
hsa-miR-31	glioblastoma	down	Expression of 19 microRNAs in glioblastoma and comparison with other brain neoplasia of grades I-III.
hsa-miR-3189-3p	glioblastoma	down	Anti-Tumoral Effects of miR-3189-3p in Glioblastoma.
hsa-miR-320	glioblastoma	down	miRNA microarray reveals specific expression in the peripheral blood of glioblastoma patients.
hsa-miR-320a	glioblastoma	down	MicroRNA-320a suppresses in GBM patients and modulates glioma cell functions by targeting IGF-1R.
hsa-miR-326	glioblastoma	down	Expression and clinical significance of microRNA-326 in human glioma miR-326 expression in glioma.
hsa-miR-330	glioblastoma	down	Expression of 19 microRNAs in glioblastoma and comparison with other brain neoplasia of grades I-III.
hsa-miR-331-3p	glioblastoma	down	miR-331-3p regulates expression of neuropilin-2 in glioblastoma.
hsa-miR-340	glioblastoma	down	miR-340 inhibits glioblastoma cell proliferation by suppressing CDK6, cyclin-D1 and cyclin-D2.
hsa-miR-340	glioblastoma	down	miR-340 suppresses glioblastoma multiforme.
hsa-miR-342	glioblastoma	down	Functional profiling of precursor MicroRNAs identifies MicroRNAs essential for glioma proliferation.
hsa-miR-34a	glioblastoma	down	MicroRNA-34a inhibits glioblastoma growth by targeting multiple oncogenes.
hsa-miR-34a	glioblastoma	down	MicroRNA-34a targets notch1 and inhibits cell proliferation in glioblastoma multiforme.
hsa-miR-34a	glioblastoma	down	miR-34a functions as a tumor suppressor modulating EGFR in glioblastoma multiforme.
hsa-miR-376a	glioblastoma	down	Functional profiling of precursor MicroRNAs identifies MicroRNAs essential for glioma proliferation.
hsa-miR-449a	glioblastoma	down	MiR-449a exerts tumor-suppressive functions in human glioblastoma by targeting Myc-associated zinc-finger protein.
hsa-miR-454	glioblastoma	down	MiR-454 inhibited cell proliferation of human glioblastoma cells by suppressing PDK1 expression.
hsa-miR-483-5p	glioblastoma	down	MiR-483-5p suppresses the proliferation of glioma cells via directly targeting ERK1.
hsa-miR-503	glioblastoma	down	MicroRNA-503 acts as a tumor suppressor in glioblastoma for multiple antitumor effects by targeting IGF-1R.
hsa-miR-542-3p	glioblastoma	down	MicroRNA-542-3p Suppresses Tumor Cell Invasion via Targeting AKT Pathway in Human Astrocytoma.
hsa-miR-577	glioblastoma	down	miR-577 inhibits glioblastoma tumor growth via the Wnt signaling pathway.
hsa-miR-663	glioblastoma	down	miR-663 suppresses oncogenic function of CXCR4 in glioblastoma.
hsa-miR-7	glioblastoma	down	microRNA-7 inhibits the epidermal growth factor receptor and the Akt pathway and is down-regulated in glioblastoma.
hsa-miR-7	glioblastoma	down	Expression of 19 microRNAs in glioblastoma and comparison with other brain neoplasia of grades I-III.
hsa-miR-7	glioblastoma	down	miR-7 inhibits glioblastoma growth by simultaneously interfering with the PI3K/ATK and Raf/MEK/ERK pathways.
hsa-miR-7-5p	glioblastoma	down	miRNA microarray reveals specific expression in the peripheral blood of glioblastoma patients.
hsa-miR-7-5p	glioblastoma	down	MiR-7-5p is frequently downregulated in glioblastoma microvasculature and inhibits vascular endothelial cell proliferation by targeting RAF1.
hsa-miR-873	glioblastoma	down	MiRNA-873 Inhibits Glioblastoma Tumorigenesis and Metastasis by Suppressing the Expression of IGF2BP1.
hsa-miR-100	glioblastoma	down	Overexpression of miR-100 inhibits cell proliferation, migration, and chemosensitivity in human glioblastoma through FGFR3.
hsa-miR-622	glioblastoma	down	Upregulated miRNA-622 inhibited cell proliferation, motility, and invasion via repressing Kirsten rat sarcoma in glioblastoma.
hsa-miR-590-3p	glioblastoma	down	miR-590-3p suppresses cancer cell migration, invasion and epithelial-mesenchymal transition in glioblastoma multiforme by targeting ZEB1 and ZEB2.
hsa-miR-517c	glioblastoma	down	MIR517C inhibits autophagy and the epithelial-to-mesenchymal (-like) transition phenotype in human glioblastoma through KPNA2-dependent disruption of TP53 nuclear translocation.
hsa-miR-124	glioblastoma	down	miR-124 suppresses the migration and invasion of glioma cells in?vitro via Capn4.
hsa-miR-429	glioblastoma	down	MiR-429 induces apoptosis of glioblastoma cell through Bcl-2.
hsa-miR-135b	glioblastoma	down	miR-135b suppresses tumorigenesis in glioblastoma stem-like cells impairing proliferation, migration and self-renewal.
hsa-miR-124	glioblastoma	down	miR-124 Acts as a Tumor Suppressor in Glioblastoma via the Inhibition of Signal Transducer and Activator of Transcription 3.
hsa-miR-181c	glioblastoma	down	Epigenetic silencing of miR-181c by DNA methylation in glioblastoma cell lines.
hsa-miR-519a	glioblastoma	down	MiR-519a functions as a tumor suppressor in glioma by targeting the oncogenic STAT3 pathway.
hsa-miR-124	glioblastoma	down	MiR-124 Functions as a Tumor Suppressor via Targeting hCLOCK1 in Glioblastoma.
hsa-miR-296-5p	glioblastoma	down	Epigenetic modulation of a miR-296-5p:HMGA1 axis regulates Sox2 expression and glioblastoma stem cells.
hsa-miR-126	glioblastoma	down	MiR-126 Regulates the ERK Pathway via Targeting KRAS to Inhibit the Glioma Cell Proliferation and Invasion.
hsa-miR-133b	glioblastoma	down	MicroRNA-133b inhibits cell migration and invasion by targeting matrix metalloproteinase 14 in glioblastoma.
hsa-miR-663	glioblastoma	down	MicroRNA-663 inhibits the proliferation, migration and invasion of glioblastoma cells via targeting TGF-?1.
hsa-miR-506	glioblastoma	down	miR-506 inhibits the proliferation and invasion by targeting IGF2BP1 in glioblastoma.
hsa-miR-181c	glioblastoma	down	MicroRNA-181c inhibits glioblastoma cell invasion, migration and mesenchymal transition by targeting TGF-? pathway.
hsa-miR-22	glioblastoma	down	miR-22 inhibits the proliferation, motility, and invasion of human glioblastoma cells by directly targeting SIRT1.
hsa-miR-153	glioblastoma	down	MiR-153 as a Tumor Suppressor in Glioblastoma Multiforme is Downregulated by DNA Methylation.
hsa-miR-181a	glioblastoma	down	The correlation of microRNA-181a and target genes with poor prognosis of glioblastoma patients.
hsa-miR-300	glioblastoma	down	MicroRNA-300 inhibited glioblastoma progression through ROCK1.
hsa-miR-369-3p	glioblastoma	down	Expression level of miRNAs on chromosome 14q32.31 region correlates with tumor aggressiveness and survival of glioblastoma patients.
hsa-miR-323a-3p	glioblastoma	down	Expression level of miRNAs on chromosome 14q32.31 region correlates with tumor aggressiveness and survival of glioblastoma patients.
hsa-miR-206	glioblastoma	down	MicroRNA-206 Inhibited the Progression of Glioblastoma Through BCL-2.
hsa-let-7e	glioblastoma	down	Knockdown of NEAT1 restrained the malignant progression of glioma stem cells by activating microRNA let-7e.
hsa-miR-128	glioblastoma	down	Dysregulation of microRNA-128 expression in WHO grades 2 glioma is associated with glioma-associated epilepsy: Down-regulation of miR-128 induces glioma-associated seizure.
hsa-miR-128	glioblastoma	down	MiR-31 and miR-128 regulates poliovirus receptor-related 4 mediated measles virus infectivity in tumors.
hsa-miR-31	glioblastoma	down	MiR-31 and miR-128 regulates poliovirus receptor-related 4 mediated measles virus infectivity in tumors.
hsa-miR-137	glioblastoma	down	PTP4A3 is a target for inhibition of cell proliferatin, migration and invasion through Akt/mTOR signaling pathway in glioblastoma under the regulation of miR-137.
hsa-miR-143	glioblastoma	down	miR-143 inhibits oncogenic traits by degrading NUAK2 in glioblastoma.
hsa-miR-197	glioblastoma	down	MicroRNA-197 inhibits cell proliferation by targeting GAB2 in glioblastoma.
hsa-miR-15b	glioblastoma	down	miR-15b Inhibits the Progression of Glioblastoma Cells Through Targeting Insulin-like Growth Factor Receptor 1.
hsa-miR-149	glioblastoma	down	MicroRNA-149 is epigenetically silenced tumor-suppressive microRNA, involved in cell proliferation and downregulation of AKT1 and cyclin?D1 in human glioblastoma multiforme.
hsa-miR-26b	glioblastoma	down	MiR-26b suppresses cell proliferation and invasion by targeting cyclooxygenase 2 in human glioblastoma.
hsa-miR-137	glioblastoma	down	Circulating microRNA-137 is a potential biomarker for human glioblastoma.
hsa-miR-422a	glioblastoma	down	MiR-422a acts as a tumor suppressor in glioblastoma by targeting PIK3CA.
hsa-miR-564	glioblastoma	down	MicroRNA-564 is downregulated in glioblastoma and inhibited proliferation and invasion of glioblastoma cells by targeting TGF-?1.
hsa-miR-338-5p	glioblastoma	down	MiR-338-5p suppresses proliferation, migration, invasion, and promote apoptosis of glioblastoma cells by directly targeting EFEMP1.
hsa-miR-124	glioblastoma	down	miR-124 suppresses glioblastoma growth and potentiates chemosensitivity by inhibiting AURKA.
hsa-miR-153	glioblastoma	down	MicroRNA-153 regulates glutamine metabolism in glioblastoma through targeting glutaminase.
hsa-miR-129-5p	glioblastoma	down	Potential mechanisms of microRNA-129-5p in inhibiting cell processes including viability, proliferation, migration and invasiveness of glioblastoma cells U87 through targeting FNDC3B.
hsa-miR-126	glioblastoma	down	Down-regulation of MicroRNA-126 in Glioblastoma and its Correlation with Patient Prognosis: A Pilot Study.
hsa-miR-608	glioblastoma	down	Serum expression level of miR-504 can differentiate between glioblastoma multiforme and solitary brain metastasis of non-small cell lung carcinoma.
hsa-miR-504	glioblastoma	down	Serum expression level of miR-504 can differentiate between glioblastoma multiforme and solitary brain metastasis of non-small cell lung carcinoma.
hsa-miR-16	glioblastoma	down	Tumor suppressors microRNA-302d and microRNA-16 inhibit human glioblastoma multiforme by targeting NF-?B and FGF2.
hsa-miR-302d	glioblastoma	down	Tumor suppressors microRNA-302d and microRNA-16 inhibit human glioblastoma multiforme by targeting NF-?B and FGF2.
hsa-miR-211	glioblastoma	down	Methylation-mediated silencing of microRNA-211 promotes cell growth and epithelial to mesenchymal transition through activation of the AKT/?-catenin pathway in GBM.
hsa-miR-3908	glioblastoma	down	AdipoR1-mediated miR-3908 inhibits glioblastoma tumorigenicity through downregulation of STAT2 associated with the AMPK/SIRT1 pathway.
hsa-miR-198	glioblastoma	down	MiR-198 enhances temozolomide sensitivity in glioblastoma by targeting MGMT.
hsa-miR-181a	glioblastoma	down	Upregulation of miR-181a suppresses the formation of glioblastoma stem cells by targeting the Notch2 oncogene and correlates with good prognosis in patients with glioblastoma multiforme.
hsa-miR-4484	glioblastoma	down	Impact of somatic copy number alterations on the glioblastoma miRNome: miR-4484 is a genomically deleted tumour suppressor.
hsa-miR-330-5p	glioblastoma	down	miR-330-5p suppresses glioblastoma cell proliferation and invasiveness through targeting ITGA5.
hsa-miR-302b	glioblastoma	down	The microRNA-302b-inhibited insulin-like growth factor-binding protein 2 signaling pathway induces glioma cell apoptosis by targeting nuclear factor IA.
hsa-miR-203	glioblastoma	down	Reduced circulating microRNA-203 predicts poor prognosis for glioblastoma.
hsa-miR-485-3p	glioblastoma	down	Low serum level of miR-485-3p predicts poor survival in patients with glioblastoma.
hsa-miR-184	glioblastoma	down	MiR-184 Retarded the Proliferation, Invasiveness and Migration of Glioblastoma Cells by Repressing Stanniocalcin-2.
hsa-miR-9	glioblastoma	down	MiR-9 Promotes Apoptosis Via Suppressing SMC1A Expression in GBM Cell Lines.
hsa-miR-1179	glioblastoma	down	MicroRNA-1179 inhibits glioblastoma cell proliferation and cell cycle progression via directly targeting E2F transcription factor 5.
hsa-miR-154-5p	glioblastoma	down	MiRNA-154-5p inhibits cell proliferation and metastasis by targeting PIWIL1 in glioblastoma.
hsa-miR-205	glioblastoma	down	Epigenetic Modification of MicroRNA-205 and its Association with Glioblastoma Multiform.
hsa-miR-152-3p	glioblastoma	down	Regulation of human glioma cell apoptosis and invasion by miR-152-3p through targeting DNMT1 and regulating NF2 : MiR-152-3p regulate glioma cell apoptosis and invasion.
hsa-miR-429	glioblastoma	down	MiR-429 suppresses glioblastoma multiforme by targeting SOX2.
hsa-miR-145	glioblastoma	down	MiR-145 inhibits the epithelial-to-mesenchymal transition via targeting ADAM19 in human glioblastoma.
hsa-miR-129-3p	glioblastoma	down	MicroRNA-129-3p suppresses tumor growth by targeting E2F5 in glioblastoma.
hsa-miR-30c	glioblastoma	down	MiR-30c impedes glioblastoma cell proliferation and migration by targeting SOX9.
hsa-miR-598	glioblastoma	down	MicroRNA-598 Inhibits Cell Proliferation and Invasion of Glioblastoma by Directly Targeting Metastasis Associated in Colon Cancer-1 (MACC1).
hsa-miR-101	glioblastoma	down	Novel Therapy for Glioblastoma Multiforme by Restoring LRRC4 in Tumor Cells: LRRC4 Inhibits Tumor-Infitrating Regulatory T Cells by Cytokine and Programmed Cell Death 1-Containing Exosomes.
hsa-miR-373	glioblastoma	down	Long Non-Coding RNA HOXA-AS2 Regulates Malignant Glioma Behaviors and Vasculogenic Mimicry Formation via the MiR-373/EGFR Axis.
hsa-miR-940	glioblastoma	down	Long noncoding RNA lncHERG promotes cell proliferation, migration and invasion in glioblastoma.
hsa-miR-135a	glioblastoma	down	MicroRNA-135a regulates NHE9 to inhibit proliferation and migration of glioblastoma cells.
hsa-miR-519a	glioblastoma	down	miR-519a enhances chemosensitivity and promotes autophagy in glioblastoma by targeting STAT3/Bcl2 signaling pathway.
hsa-miR-134	glioblastoma	down	Novel internal regulators and candidate miRNAs within miR-379/miR-656 miRNA cluster can alter cellular phenotype of human glioblastoma.
hsa-miR-485-5p	glioblastoma	down	Novel internal regulators and candidate miRNAs within miR-379/miR-656 miRNA cluster can alter cellular phenotype of human glioblastoma.
hsa-miR-107	glioblastoma	down	LncRNA LINC00152 promoted glioblastoma progression through targeting the miR-107 expression.
hsa-miR-7-5p	glioblastoma	down	Glycolytic inhibitor 2-Deoxy-d-Glucose activates migration and invasion in glioblastoma cells through modulation of the miR-7-5p/TFF3 signaling pathway.
hsa-miR-615	glioblastoma	down	MiR-615 inhibits cell proliferation, migration and invasion by targeting EGFR in human glioblastoma.
hsa-miR-758-5p	glioblastoma	down	Mir-758-5p Suppresses Glioblastoma Proliferation, Migration and Invasion by Targeting ZBTB20.
hsa-miR-223-3p	glioblastoma	down	MiR-223-3p overexpression inhibits cell proliferation and migration by regulating inflammation-associated cytokines in glioblastomas.
hsa-miR-204	glioblastoma	down	miR-204 functions as a tumor suppressor gene, at least partly by suppressing CYP27A1 in glioblastoma.
hsa-miR-505	glioblastoma	down	Combination with TMZ and miR-505 inhibits the development of glioblastoma by regulating the WNT7B/Wnt/?-catenin signaling pathway.
hsa-miR-744	glioblastoma	down	microRNA-744 is downregulated in glioblastoma and inhibits the aggressive behaviors by directly targeting NOB1.
hsa-miR-100	glioblastoma	down	Serum miR-100 is a potential biomarker for detection and outcome prediction of glioblastoma patients.
hsa-miR-145	glioblastoma	down	miR-145 is a potential biomarker for predicting clinical outcome in glioblastomas.
hsa-miR-744	glioblastoma	down	Intronic miR-744 Inhibits Glioblastoma Migration by Functionally Antagonizing Its Host Gene MAP2K4.
hsa-miR-193a-5p	glioblastoma	down	MicroRNA-193a-5p exerts a tumor suppressor role in glioblastoma via modulating NOVA1.
hsa-miR-203	glioblastoma	down	Elucidating the microRNA-203 specific biological processes in glioblastoma cells from comprehensive RNA-sequencing transcriptome profiling.
hsa-miR-340-5p	glioblastoma	down	An miR-340-5p-macrophage feedback loop modulates the progression and tumor microenvironment of glioblastoma multiforme.
hsa-miR-181c	glioblastoma	down	MicroRNA-181 inhibits glioblastoma cell growth by directly targeting CCL8.
hsa-miR-181d	glioblastoma	down	MicroRNA-181 inhibits glioblastoma cell growth by directly targeting CCL8.
hsa-miR-504	glioblastoma	down	miR-504 suppresses mesenchymal phenotype of glioblastoma by directly targeting the FZD7-mediated Wnt-?-catenin pathway.
hsa-miR-652	glioblastoma	down	MicroRNA-652 suppresses malignant phenotypes in glioblastoma multiforme via FOXK1-mediated AKT/mTOR signaling pathway.
hsa-miR-605	glioblastoma	down	microRNA-605 directly targets SOX9 to alleviate the aggressive phenotypes of glioblastoma multiforme cell lines by deactivating the PI3K/Akt pathway.
hsa-miR-340-5p	glioblastoma	down	miR-340-5p Suppresses Aggressiveness in Glioblastoma Multiforme by Targeting Bcl-w and Sox2.
hsa-miR-485-3p	glioblastoma	down	Downregulation of miR-485-3p promotes glioblastoma cell proliferation and migration via targeting RNF135.
hsa-miR-145	glioblastoma	down	MiR-145 inhibits EGF-induced epithelial-to-mesenchymal transition via targeting Smad2 in human glioblastoma.
hsa-miR-365	glioblastoma	down	MicroRNA-365 suppressed cell proliferation and migration via targeting PAX6 in glioblastoma.
hsa-miR-210	glioblastoma	down	miR-210 inhibits cell migration and invasion by targeting the brain-derived neurotrophic factor in glioblastoma.
hsa-miR-7-5p	glioblastoma	down	miR-7-5p inhibits cell migration and invasion in glioblastoma through targeting SATB1.
hsa-miR-562	glioblastoma	down	MicroRNA-562 negatively regulated c-MET/AKT pathway in the growth of glioblastoma cells.

## Sheet: negatively correlated 
negatively correlated with HOXD-AS2 in CGGA
	r	0.95	R
MIR100HG	0.007548	-0.1014 to 0.1163	5.697e-05
MIR10A	-0.03162	-0.1400 to 0.07746	0.0009999
MIR10B	-0.03083	-0.1392 to 0.07825	0.0009507
MIR1236	-0.02327	-0.1318 to 0.08576	0.0005416
MIR124-2	-0.001125	-0.1099 to 0.1077	1.266e-06
MIR1247	-0.1007	-0.2073 to 0.008171	0.01015
MIR1248	0.009935	-0.09899 to 0.1186	9.871e-05
MIR1250	-0.01986	-0.1284 to 0.08915	0.0003946
MIR1253	0.04475	-0.06438 to 0.1528	0.002003
MIR1256	-0.02369	-0.1322 to 0.08535	0.0005612
MIR1257	-0.03308	-0.1414 to 0.07602	0.001094
MIR1272	0.03563	-0.07347 to 0.1439	0.001269
MIR1284	-0.03144	-0.1398 to 0.07764	0.0009885
MIR1289-2	0.009689	-0.09923 to 0.1184	9.388e-05
MIR1307	0.01103	-0.09790 to 0.1197	0.0001217
MIR133B	-0.02523	-0.1337 to 0.08382	0.0006363
MIR137HG	0.1125	0.003759 to 0.2187	0.01266
MIR143HG	-0.09154	-0.1984 to 0.01745	0.008379
MIR155HG	-0.07341	-0.1808 to 0.03570	0.005389
MIR17HG	-0.07394	-0.1813 to 0.03516	0.005468
MIR181A1	-0.02601	-0.1344 to 0.08305	0.0006763
MIR181A2	0.04382	-0.06531 to 0.1519	0.00192
MIR181A2HG	-0.01977	-0.1283 to 0.08924	0.0003908
MIR181B1	0.06921	-0.03991 to 0.1767	0.00479
MIR181C	0.04706	-0.06208 to 0.1551	0.002214
MIR181D	-0.0008808	-0.1097 to 0.1079	7.759e-07
MIR182	-0.07419	-0.1815 to 0.03491	0.005505
MIR183	0.0005122	-0.1083 to 0.1093	2.623e-07
MIR187	0.08114	-0.02793 to 0.1883	0.006584
MIR192	-0.06352	-0.1712 to 0.04561	0.004035
MIR196A2	0.05943	-0.04971 to 0.1672	0.003532
MIR199B	-0.0049	-0.1137 to 0.1040	2.401e-05
MIR202	0.006587	-0.1023 to 0.1153	4.339e-05
MIR203	0.02323	-0.08581 to 0.1317	0.0005395
MIR204	-0.001282	-0.1101 to 0.1076	1.644e-06
MIR205	-0.03498	-0.1433 to 0.07412	0.001223
MIR205HG	0.06231	-0.04683 to 0.1700	0.003883
MIR210	-0.0646	-0.1722 to 0.04453	0.004173
MIR210HG	-0.09495	-0.2017 to 0.01401	0.009016
MIR211	0.1148	0.006061 to 0.2209	0.01318
MIR212	0.06434	-0.04479 to 0.1720	0.00414
MIR215	0.004953	-0.1039 to 0.1137	2.453e-05
MIR216A	0.09524	-0.01372 to 0.2020	0.009071
MIR217	0.01441	-0.09456 to 0.1230	0.0002076
MIR218-1	-0.05594	-0.1638 to 0.05320	0.003129
MIR218-2	0.02005	-0.08896 to 0.1286	0.0004022
MIR219-1	-0.04404	-0.1521 to 0.06509	0.001939
MIR221	0.02378	-0.08526 to 0.1323	0.0005654
MIR222	-0.04801	-0.1560 to 0.06113	0.002305
MIR223	-0.07873	-0.1860 to 0.03035	0.006198
MIR22HG	-0.08874	-0.1957 to 0.02028	0.007874
MIR2682	0.03855	-0.07057 to 0.1468	0.001486
MIR3180-4	-0.005652	-0.1144 to 0.1032	3.194e-05
MIR3180-5	-0.02547	-0.1339 to 0.08359	0.0006485
MIR31HG	-0.04322	-0.1513 to 0.06591	0.001868
MIR320B2	0.08715	-0.02187 to 0.1941	0.007596
MIR34A	0.06009	-0.04905 to 0.1678	0.003611
MIR3648	-0.01403	-0.1227 to 0.09493	0.000197
MIR3653	-0.001259	-0.1101 to 0.1076	1.586e-06
MIR365B	-0.02251	-0.1310 to 0.08653	0.0005065
MIR3666	0.03112	-0.07797 to 0.1395	0.0009682
MIR3689A	-0.03124	-0.1396 to 0.07784	0.0009759
MIR3689B	0.05859	-0.05055 to 0.1664	0.003433
MIR3689D2	0.00712	-0.1018 to 0.1158	5.07e-05
MIR3907	0.05627	-0.05287 to 0.1641	0.003167
MIR3909	-0.03708	-0.1453 to 0.07203	0.001375
MIR3910-1	-0.03124	-0.1396 to 0.07784	0.0009759
MIR3911	0.07697	-0.03212 to 0.1842	0.005924
MIR3935	0.02365	-0.08538 to 0.1321	0.0005595
MIR3936	0.09019	-0.01881 to 0.1971	0.008135
MIR3939	-0.0633	-0.1709 to 0.04583	0.004007
MIR3940	-0.001736	-0.1105 to 0.1071	3.014e-06
MIR3942	-0.04793	-0.1559 to 0.06120	0.002298
MIR3944	-0.02199	-0.1305 to 0.08704	0.0004835
MIR3973	0.06103	-0.04811 to 0.1687	0.003725
MIR3976	-0.07217	-0.1796 to 0.03694	0.005208
MIR4330	0.09839	-0.01054 to 0.2050	0.00968
MIR448	-0.06179	-0.1695 to 0.04735	0.003818
MIR4500HG	0.08818	-0.02084 to 0.1951	0.007776
MIR4524B	0.02204	-0.08698 to 0.1305	0.0004859
MIR454	-0.01884	-0.1274 to 0.09016	0.0003549
MIR490	-0.05115	-0.1591 to 0.05799	0.002617
MIR492	0.06663	-0.04249 to 0.1742	0.00444
MIR496	0.002933	-0.1059 to 0.1117	8.604e-06
MIR497	0.06991	-0.03921 to 0.1774	0.004887
MIR497HG	-0.004713	-0.1135 to 0.1042	2.221e-05
MIR498	0.01816	-0.09084 to 0.1267	0.0003298
MIR499A	0.0394	-0.06972 to 0.1476	0.001552
MIR5000	0.1254	0.01682 to 0.2311	0.01573
MIR5004	0.08312	-0.02594 to 0.1902	0.006908
MIR5006	0.01053	-0.09840 to 0.1192	0.0001108
MIR5010	0.1628	0.05499 to 0.2669	0.02651
MIR5047	-0.04301	-0.1511 to 0.06611	0.00185
MIR506	0.005068	-0.1038 to 0.1138	2.568e-05
MIR508	-0.008941	-0.1176 to 0.09998	7.993e-05
MIR5093	-0.005294	-0.1140 to 0.1036	2.802e-05
MIR5100	-0.01552	-0.1241 to 0.09345	0.000241
MIR5186	0.01068	-0.09825 to 0.1194	0.0001141
MIR5188	-0.0334	-0.1417 to 0.07570	0.001115
MIR518C	-0.01552	-0.1241 to 0.09345	0.000241
MIR5191	-0.02096	-0.1295 to 0.08806	0.0004395
MIR5193	-0.01073	-0.1194 to 0.09820	0.0001151
MIR5194	-0.07303	-0.1804 to 0.03607	0.005334
MIR5196	0.03224	-0.07685 to 0.1406	0.001039
MIR545	0.0474	-0.06173 to 0.1554	0.002247
MIR548H3	0.07353	-0.03557 to 0.1809	0.005407
MIR548H4	0.05996	-0.04918 to 0.1677	0.003595
MIR548I1	0.009895	-0.09903 to 0.1186	9.791e-05
MIR548I2	-0.02949	-0.1379 to 0.07959	0.0008694
MIR548I3	0.09322	-0.01576 to 0.2000	0.008691
MIR548J	0.1251	0.01655 to 0.2308	0.01566
MIR548K	-0.0849	-0.1919 to 0.02414	0.007208
MIR600HG	0.1204	0.01170 to 0.2262	0.01449
MIR663B	-0.05435	-0.1622 to 0.05479	0.002954
MIR7-1	-0.0119	-0.1206 to 0.09705	0.0001416
MIR7-2	-0.001154	-0.1100 to 0.1077	1.332e-06
MIR7-3	-0.03155	-0.1399 to 0.07753	0.0009956
MIR7-3HG	0.00847	-0.1004 to 0.1172	7.174e-05
MIR765	0.01073	-0.09820 to 0.1194	0.0001152
MIR766	0.02093	-0.08808 to 0.1295	0.0004383
MIR769	0.03155	-0.07753 to 0.1399	0.0009957
MIR941-1	-0.03798	-0.1462 to 0.07113	0.001442
MIR98	-0.003477	-0.1123 to 0.1054	1.209e-05
MIRLET7BHG	-0.08544	-0.1925 to 0.02359	0.007301
	0.007548	-0.1014 to 0.1163	5.697e-05
	-0.03162	-0.1400 to 0.07746	0.0009999
	-0.03083	-0.1392 to 0.07825	0.0009507
	-0.02327	-0.1318 to 0.08576	0.0005416
	-0.001125	-0.1099 to 0.1077	1.266e-06
	-0.1007	-0.2073 to 0.008171	0.01015
	0.009935	-0.09899 to 0.1186	9.871e-05
	-0.01986	-0.1284 to 0.08915	0.0003946
	0.04475	-0.06438 to 0.1528	0.002003
	-0.02369	-0.1322 to 0.08535	0.0005612
	-0.03308	-0.1414 to 0.07602	0.001094
	0.03563	-0.07347 to 0.1439	0.001269
	-0.03144	-0.1398 to 0.07764	0.0009885
	0.009689	-0.09923 to 0.1184	9.388e-05
	0.01103	-0.09790 to 0.1197	0.0001217
	-0.02523	-0.1337 to 0.08382	0.0006363
	0.1125	0.003759 to 0.2187	0.01266
	-0.09154	-0.1984 to 0.01745	0.008379
	-0.07341	-0.1808 to 0.03570	0.005389
	-0.07394	-0.1813 to 0.03516	0.005468
	-0.02601	-0.1344 to 0.08305	0.0006763
	0.04382	-0.06531 to 0.1519	0.00192
	-0.01977	-0.1283 to 0.08924	0.0003908
	0.06921	-0.03991 to 0.1767	0.00479
	0.04706	-0.06208 to 0.1551	0.002214
	-0.0008808	-0.1097 to 0.1079	7.759e-07
	-0.07419	-0.1815 to 0.03491	0.005505
	0.0005122	-0.1083 to 0.1093	2.623e-07
	0.08114	-0.02793 to 0.1883	0.006584
	-0.06352	-0.1712 to 0.04561	0.004035
	0.05943	-0.04971 to 0.1672	0.003532
	-0.0049	-0.1137 to 0.1040	2.401e-05
	0.006587	-0.1023 to 0.1153	4.339e-05
	0.02323	-0.08581 to 0.1317	0.0005395
	-0.001282	-0.1101 to 0.1076	1.644e-06
	-0.03498	-0.1433 to 0.07412	0.001223
	0.06231	-0.04683 to 0.1700	0.003883
	-0.0646	-0.1722 to 0.04453	0.004173
	-0.09495	-0.2017 to 0.01401	0.009016
	0.1148	0.006061 to 0.2209	0.01318
	0.06434	-0.04479 to 0.1720	0.00414
	0.004953	-0.1039 to 0.1137	2.453e-05
	0.09524	-0.01372 to 0.2020	0.009071
	0.01441	-0.09456 to 0.1230	0.0002076
	-0.05594	-0.1638 to 0.05320	0.003129
	0.02005	-0.08896 to 0.1286	0.0004022
	-0.04404	-0.1521 to 0.06509	0.001939
	0.02378	-0.08526 to 0.1323	0.0005654
	-0.04801	-0.1560 to 0.06113	0.002305
	-0.07873	-0.1860 to 0.03035	0.006198
	-0.08874	-0.1957 to 0.02028	0.007874
	0.03855	-0.07057 to 0.1468	0.001486
	-0.005652	-0.1144 to 0.1032	3.194e-05
	-0.02547	-0.1339 to 0.08359	0.0006485
	-0.04322	-0.1513 to 0.06591	0.001868
	0.08715	-0.02187 to 0.1941	0.007596
	0.06009	-0.04905 to 0.1678	0.003611
	-0.01403	-0.1227 to 0.09493	0.000197
	-0.001259	-0.1101 to 0.1076	1.586e-06
	-0.02251	-0.1310 to 0.08653	0.0005065
	0.03112	-0.07797 to 0.1395	0.0009682
	-0.03124	-0.1396 to 0.07784	0.0009759
	0.05859	-0.05055 to 0.1664	0.003433
	0.00712	-0.1018 to 0.1158	5.07e-05
	0.05627	-0.05287 to 0.1641	0.003167
	-0.03708	-0.1453 to 0.07203	0.001375
	-0.03124	-0.1396 to 0.07784	0.0009759
	0.07697	-0.03212 to 0.1842	0.005924
	0.02365	-0.08538 to 0.1321	0.0005595
	0.09019	-0.01881 to 0.1971	0.008135
	-0.0633	-0.1709 to 0.04583	0.004007
	-0.001736	-0.1105 to 0.1071	3.014e-06
	-0.04793	-0.1559 to 0.06120	0.002298
	-0.02199	-0.1305 to 0.08704	0.0004835
	0.06103	-0.04811 to 0.1687	0.003725
	-0.07217	-0.1796 to 0.03694	0.005208
	0.09839	-0.01054 to 0.2050	0.00968
	-0.06179	-0.1695 to 0.04735	0.003818
	0.08818	-0.02084 to 0.1951	0.007776
	0.02204	-0.08698 to 0.1305	0.0004859
	-0.01884	-0.1274 to 0.09016	0.0003549
	-0.05115	-0.1591 to 0.05799	0.002617
	0.06663	-0.04249 to 0.1742	0.00444
	0.002933	-0.1059 to 0.1117	8.604e-06
	0.06991	-0.03921 to 0.1774	0.004887
	-0.004713	-0.1135 to 0.1042	2.221e-05
	0.01816	-0.09084 to 0.1267	0.0003298
	0.0394	-0.06972 to 0.1476	0.001552
	0.1254	0.01682 to 0.2311	0.01573
	0.08312	-0.02594 to 0.1902	0.006908
	0.01053	-0.09840 to 0.1192	0.0001108
	0.1628	0.05499 to 0.2669	0.02651
	-0.04301	-0.1511 to 0.06611	0.00185
	0.005068	-0.1038 to 0.1138	2.568e-05
	-0.008941	-0.1176 to 0.09998	7.993e-05
	-0.005294	-0.1140 to 0.1036	2.802e-05
	-0.01552	-0.1241 to 0.09345	0.000241
	0.01068	-0.09825 to 0.1194	0.0001141
	-0.0334	-0.1417 to 0.07570	0.001115
	-0.01552	-0.1241 to 0.09345	0.000241
	-0.02096	-0.1295 to 0.08806	0.0004395
	-0.01073	-0.1194 to 0.09820	0.0001151
	-0.07303	-0.1804 to 0.03607	0.005334
	0.03224	-0.07685 to 0.1406	0.001039
	0.0474	-0.06173 to 0.1554	0.002247
	0.07353	-0.03557 to 0.1809	0.005407
	0.05996	-0.04918 to 0.1677	0.003595
	0.009895	-0.09903 to 0.1186	9.791e-05
	-0.02949	-0.1379 to 0.07959	0.0008694
	0.09322	-0.01576 to 0.2000	0.008691
	0.1251	0.01655 to 0.2308	0.01566
	-0.0849	-0.1919 to 0.02414	0.007208
	0.1204	0.01170 to 0.2262	0.01449
	-0.05435	-0.1622 to 0.05479	0.002954
	-0.0119	-0.1206 to 0.09705	0.0001416
	-0.001154	-0.1100 to 0.1077	1.332e-06
	-0.03155	-0.1399 to 0.07753	0.0009956
	0.00847	-0.1004 to 0.1172	7.174e-05
	0.01073	-0.09820 to 0.1194	0.0001152
	0.02093	-0.08808 to 0.1295	0.0004383
	0.03155	-0.07753 to 0.1399	0.0009957
	-0.03798	-0.1462 to 0.07113	0.001442
	-0.003477	-0.1123 to 0.1054	1.209e-05
	-0.08544	-0.1925 to 0.02359	0.007301
	0.007548	-0.1014 to 0.1163	5.697e-05
	-0.03162	-0.1400 to 0.07746	0.0009999
	-0.03083	-0.1392 to 0.07825	0.0009507
	-0.02327	-0.1318 to 0.08576	0.0005416
	-0.001125	-0.1099 to 0.1077	1.266e-06
	-0.1007	-0.2073 to 0.008171	0.01015
	0.009935	-0.09899 to 0.1186	9.871e-05
	-0.01986	-0.1284 to 0.08915	0.0003946
	0.04475	-0.06438 to 0.1528	0.002003
	-0.02369	-0.1322 to 0.08535	0.0005612
	-0.03308	-0.1414 to 0.07602	0.001094
	0.03563	-0.07347 to 0.1439	0.001269
	-0.03144	-0.1398 to 0.07764	0.0009885
	0.009689	-0.09923 to 0.1184	9.388e-05
	0.01103	-0.09790 to 0.1197	0.0001217
	-0.02523	-0.1337 to 0.08382	0.0006363
	0.1125	0.003759 to 0.2187	0.01266
	-0.09154	-0.1984 to 0.01745	0.008379
	-0.07341	-0.1808 to 0.03570	0.005389
	-0.07394	-0.1813 to 0.03516	0.005468
	-0.02601	-0.1344 to 0.08305	0.0006763
	0.04382	-0.06531 to 0.1519	0.00192
	-0.01977	-0.1283 to 0.08924	0.0003908
	0.06921	-0.03991 to 0.1767	0.00479
	0.04706	-0.06208 to 0.1551	0.002214
	-0.0008808	-0.1097 to 0.1079	7.759e-07
	-0.07419	-0.1815 to 0.03491	0.005505
	0.0005122	-0.1083 to 0.1093	2.623e-07
	0.08114	-0.02793 to 0.1883	0.006584
	-0.06352	-0.1712 to 0.04561	0.004035
	0.05943	-0.04971 to 0.1672	0.003532
	-0.0049	-0.1137 to 0.1040	2.401e-05
	0.006587	-0.1023 to 0.1153	4.339e-05
	0.02323	-0.08581 to 0.1317	0.0005395
	-0.001282	-0.1101 to 0.1076	1.644e-06
	-0.03498	-0.1433 to 0.07412	0.001223
	0.06231	-0.04683 to 0.1700	0.003883
	-0.0646	-0.1722 to 0.04453	0.004173
	-0.09495	-0.2017 to 0.01401	0.009016
	0.1148	0.006061 to 0.2209	0.01318
	0.06434	-0.04479 to 0.1720	0.00414
	0.004953	-0.1039 to 0.1137	2.453e-05
	0.09524	-0.01372 to 0.2020	0.009071
	0.01441	-0.09456 to 0.1230	0.0002076
	-0.05594	-0.1638 to 0.05320	0.003129
	0.02005	-0.08896 to 0.1286	0.0004022
	-0.04404	-0.1521 to 0.06509	0.001939
	0.02378	-0.08526 to 0.1323	0.0005654
	-0.04801	-0.1560 to 0.06113	0.002305
	-0.07873	-0.1860 to 0.03035	0.006198
	-0.08874	-0.1957 to 0.02028	0.007874
	0.03855	-0.07057 to 0.1468	0.001486
	-0.005652	-0.1144 to 0.1032	3.194e-05
	-0.02547	-0.1339 to 0.08359	0.0006485
	-0.04322	-0.1513 to 0.06591	0.001868
	0.08715	-0.02187 to 0.1941	0.007596
	0.06009	-0.04905 to 0.1678	0.003611
	-0.01403	-0.1227 to 0.09493	0.000197
	-0.001259	-0.1101 to 0.1076	1.586e-06
	-0.02251	-0.1310 to 0.08653	0.0005065
	0.03112	-0.07797 to 0.1395	0.0009682
	-0.03124	-0.1396 to 0.07784	0.0009759
	0.05859	-0.05055 to 0.1664	0.003433
	0.00712	-0.1018 to 0.1158	5.07e-05
	0.05627	-0.05287 to 0.1641	0.003167
	-0.03708	-0.1453 to 0.07203	0.001375
	-0.03124	-0.1396 to 0.07784	0.0009759
	0.07697	-0.03212 to 0.1842	0.005924
	0.02365	-0.08538 to 0.1321	0.0005595
	0.09019	-0.01881 to 0.1971	0.008135
	-0.0633	-0.1709 to 0.04583	0.004007
	-0.001736	-0.1105 to 0.1071	3.014e-06
	-0.04793	-0.1559 to 0.06120	0.002298
	-0.02199	-0.1305 to 0.08704	0.0004835
	0.06103	-0.04811 to 0.1687	0.003725
	-0.07217	-0.1796 to 0.03694	0.005208
	0.09839	-0.01054 to 0.2050	0.00968
	-0.06179	-0.1695 to 0.04735	0.003818
	0.08818	-0.02084 to 0.1951	0.007776
	0.02204	-0.08698 to 0.1305	0.0004859
	-0.01884	-0.1274 to 0.09016	0.0003549
	-0.05115	-0.1591 to 0.05799	0.002617
	0.06663	-0.04249 to 0.1742	0.00444
	0.002933	-0.1059 to 0.1117	8.604e-06
	0.06991	-0.03921 to 0.1774	0.004887
	-0.004713	-0.1135 to 0.1042	2.221e-05
	0.01816	-0.09084 to 0.1267	0.0003298
	0.0394	-0.06972 to 0.1476	0.001552
	0.1254	0.01682 to 0.2311	0.01573
	0.08312	-0.02594 to 0.1902	0.006908
	0.01053	-0.09840 to 0.1192	0.0001108
	0.1628	0.05499 to 0.2669	0.02651
	-0.04301	-0.1511 to 0.06611	0.00185
	0.005068	-0.1038 to 0.1138	2.568e-05
	-0.008941	-0.1176 to 0.09998	7.993e-05
	-0.005294	-0.1140 to 0.1036	2.802e-05
	-0.01552	-0.1241 to 0.09345	0.000241
	0.01068	-0.09825 to 0.1194	0.0001141
	-0.0334	-0.1417 to 0.07570	0.001115
	-0.01552	-0.1241 to 0.09345	0.000241
	-0.02096	-0.1295 to 0.08806	0.0004395
	-0.01073	-0.1194 to 0.09820	0.0001151
	-0.07303	-0.1804 to 0.03607	0.005334
	0.03224	-0.07685 to 0.1406	0.001039
	0.0474	-0.06173 to 0.1554	0.002247
	0.07353	-0.03557 to 0.1809	0.005407
	0.05996	-0.04918 to 0.1677	0.003595
	0.009895	-0.09903 to 0.1186	9.791e-05
	-0.02949	-0.1379 to 0.07959	0.0008694
	0.09322	-0.01576 to 0.2000	0.008691
	0.1251	0.01655 to 0.2308	0.01566
	-0.0849	-0.1919 to 0.02414	0.007208
	0.1204	0.01170 to 0.2262	0.01449
	-0.05435	-0.1622 to 0.05479	0.002954
	-0.0119	-0.1206 to 0.09705	0.0001416
	-0.001154	-0.1100 to 0.1077	1.332e-06
	-0.03155	-0.1399 to 0.07753	0.0009956
	0.00847	-0.1004 to 0.1172	7.174e-05
	0.01073	-0.09820 to 0.1194	0.0001152
	0.02093	-0.08808 to 0.1295	0.0004383
	0.03155	-0.07753 to 0.1399	0.0009957
	-0.03798	-0.1462 to 0.07113	0.001442
	-0.003477	-0.1123 to 0.1054	1.209e-05
	-0.08544	-0.1925 to 0.02359	0.007301
	0.007548	-0.1014 to 0.1163	5.697e-05
	-0.03162	-0.1400 to 0.07746	0.0009999
	-0.03083	-0.1392 to 0.07825	0.0009507
	-0.02327	-0.1318 to 0.08576	0.0005416
	-0.001125	-0.1099 to 0.1077	1.266e-06
	-0.1007	-0.2073 to 0.008171	0.01015
	0.009935	-0.09899 to 0.1186	9.871e-05
	-0.01986	-0.1284 to 0.08915	0.0003946
	0.04475	-0.06438 to 0.1528	0.002003
	-0.02369	-0.1322 to 0.08535	0.0005612
	-0.03308	-0.1414 to 0.07602	0.001094
	0.03563	-0.07347 to 0.1439	0.001269
	-0.03144	-0.1398 to 0.07764	0.0009885
	0.009689	-0.09923 to 0.1184	9.388e-05
	0.01103	-0.09790 to 0.1197	0.0001217
	-0.02523	-0.1337 to 0.08382	0.0006363
	0.1125	0.003759 to 0.2187	0.01266
	-0.09154	-0.1984 to 0.01745	0.008379
	-0.07341	-0.1808 to 0.03570	0.005389
	-0.07394	-0.1813 to 0.03516	0.005468
	-0.02601	-0.1344 to 0.08305	0.0006763
	0.04382	-0.06531 to 0.1519	0.00192
	-0.01977	-0.1283 to 0.08924	0.0003908
	0.06921	-0.03991 to 0.1767	0.00479
	0.04706	-0.06208 to 0.1551	0.002214
	-0.0008808	-0.1097 to 0.1079	7.759e-07
	-0.07419	-0.1815 to 0.03491	0.005505
	0.0005122	-0.1083 to 0.1093	2.623e-07
	0.08114	-0.02793 to 0.1883	0.006584
	-0.06352	-0.1712 to 0.04561	0.004035
	0.05943	-0.04971 to 0.1672	0.003532
	-0.0049	-0.1137 to 0.1040	2.401e-05
	0.006587	-0.1023 to 0.1153	4.339e-05
	0.02323	-0.08581 to 0.1317	0.0005395
	-0.001282	-0.1101 to 0.1076	1.644e-06
	-0.03498	-0.1433 to 0.07412	0.001223
	0.06231	-0.04683 to 0.1700	0.003883
	-0.0646	-0.1722 to 0.04453	0.004173
	-0.09495	-0.2017 to 0.01401	0.009016
	0.1148	0.006061 to 0.2209	0.01318
	0.06434	-0.04479 to 0.1720	0.00414
	0.004953	-0.1039 to 0.1137	2.453e-05
	0.09524	-0.01372 to 0.2020	0.009071
	0.01441	-0.09456 to 0.1230	0.0002076
	-0.05594	-0.1638 to 0.05320	0.003129
	0.02005	-0.08896 to 0.1286	0.0004022
	-0.04404	-0.1521 to 0.06509	0.001939
	0.02378	-0.08526 to 0.1323	0.0005654
	-0.04801	-0.1560 to 0.06113	0.002305
	-0.07873	-0.1860 to 0.03035	0.006198
	-0.08874	-0.1957 to 0.02028	0.007874
	0.03855	-0.07057 to 0.1468	0.001486
	-0.005652	-0.1144 to 0.1032	3.194e-05
	-0.02547	-0.1339 to 0.08359	0.0006485
	-0.04322	-0.1513 to 0.06591	0.001868
	0.08715	-0.02187 to 0.1941	0.007596
	0.06009	-0.04905 to 0.1678	0.003611
	-0.01403	-0.1227 to 0.09493	0.000197
	-0.001259	-0.1101 to 0.1076	1.586e-06
	-0.02251	-0.1310 to 0.08653	0.0005065
	0.03112	-0.07797 to 0.1395	0.0009682
	-0.03124	-0.1396 to 0.07784	0.0009759
	0.05859	-0.05055 to 0.1664	0.003433
	0.00712	-0.1018 to 0.1158	5.07e-05
	0.05627	-0.05287 to 0.1641	0.003167
	-0.03708	-0.1453 to 0.07203	0.001375
	-0.03124	-0.1396 to 0.07784	0.0009759
	0.07697	-0.03212 to 0.1842	0.005924
	0.02365	-0.08538 to 0.1321	0.0005595
	0.09019	-0.01881 to 0.1971	0.008135
	-0.0633	-0.1709 to 0.04583	0.004007
	-0.001736	-0.1105 to 0.1071	3.014e-06
	-0.04793	-0.1559 to 0.06120	0.002298
	-0.02199	-0.1305 to 0.08704	0.0004835
	0.06103	-0.04811 to 0.1687	0.003725
	-0.07217	-0.1796 to 0.03694	0.005208
	0.09839	-0.01054 to 0.2050	0.00968
	-0.06179	-0.1695 to 0.04735	0.003818
	0.08818	-0.02084 to 0.1951	0.007776
	0.02204	-0.08698 to 0.1305	0.0004859
	-0.01884	-0.1274 to 0.09016	0.0003549
	-0.05115	-0.1591 to 0.05799	0.002617
	0.06663	-0.04249 to 0.1742	0.00444
	0.002933	-0.1059 to 0.1117	8.604e-06
	0.06991	-0.03921 to 0.1774	0.004887
	-0.004713	-0.1135 to 0.1042	2.221e-05
	0.01816	-0.09084 to 0.1267	0.0003298
	0.0394	-0.06972 to 0.1476	0.001552
	0.1254	0.01682 to 0.2311	0.01573
	0.08312	-0.02594 to 0.1902	0.006908
	0.01053	-0.09840 to 0.1192	0.0001108
	0.1628	0.05499 to 0.2669	0.02651
	-0.04301	-0.1511 to 0.06611	0.00185
	0.005068	-0.1038 to 0.1138	2.568e-05
	-0.008941	-0.1176 to 0.09998	7.993e-05
	-0.005294	-0.1140 to 0.1036	2.802e-05
	-0.01552	-0.1241 to 0.09345	0.000241
	0.01068	-0.09825 to 0.1194	0.0001141
	-0.0334	-0.1417 to 0.07570	0.001115
	-0.01552	-0.1241 to 0.09345	0.000241
	-0.02096	-0.1295 to 0.08806	0.0004395
	-0.01073	-0.1194 to 0.09820	0.0001151
	-0.07303	-0.1804 to 0.03607	0.005334
	0.03224	-0.07685 to 0.1406	0.001039
	0.0474	-0.06173 to 0.1554	0.002247
	0.07353	-0.03557 to 0.1809	0.005407
	0.05996	-0.04918 to 0.1677	0.003595
	0.009895	-0.09903 to 0.1186	9.791e-05
	-0.02949	-0.1379 to 0.07959	0.0008694
	0.09322	-0.01576 to 0.2000	0.008691
	0.1251	0.01655 to 0.2308	0.01566
	-0.0849	-0.1919 to 0.02414	0.007208
	0.1204	0.01170 to 0.2262	0.01449
	-0.05435	-0.1622 to 0.05479	0.002954
	-0.0119	-0.1206 to 0.09705	0.0001416
	-0.001154	-0.1100 to 0.1077	1.332e-06
	-0.03155	-0.1399 to 0.07753	0.0009956
	0.00847	-0.1004 to 0.1172	7.174e-05
	0.01073	-0.09820 to 0.1194	0.0001152
	0.02093	-0.08808 to 0.1295	0.0004383
	0.03155	-0.07753 to 0.1399	0.0009957
	-0.03798	-0.1462 to 0.07113	0.001442
	-0.003477	-0.1123 to 0.1054	1.209e-05
	-0.08544	-0.1925 to 0.02359	0.007301
	0.007548	-0.1014 to 0.1163	5.697e-05
	-0.03162	-0.1400 to 0.07746	0.0009999
	-0.03083	-0.1392 to 0.07825	0.0009507
	-0.02327	-0.1318 to 0.08576	0.0005416
	-0.001125	-0.1099 to 0.1077	1.266e-06
	-0.1007	-0.2073 to 0.008171	0.01015
	0.009935	-0.09899 to 0.1186	9.871e-05
	-0.01986	-0.1284 to 0.08915	0.0003946
	0.04475	-0.06438 to 0.1528	0.002003
	-0.02369	-0.1322 to 0.08535	0.0005612
	-0.03308	-0.1414 to 0.07602	0.001094
	0.03563	-0.07347 to 0.1439	0.001269
	-0.03144	-0.1398 to 0.07764	0.0009885
	0.009689	-0.09923 to 0.1184	9.388e-05
	0.01103	-0.09790 to 0.1197	0.0001217
	-0.02523	-0.1337 to 0.08382	0.0006363
	0.1125	0.003759 to 0.2187	0.01266
	-0.09154	-0.1984 to 0.01745	0.008379
	-0.07341	-0.1808 to 0.03570	0.005389
	-0.07394	-0.1813 to 0.03516	0.005468
	-0.02601	-0.1344 to 0.08305	0.0006763
	0.04382	-0.06531 to 0.1519	0.00192
	-0.01977	-0.1283 to 0.08924	0.0003908
	0.06921	-0.03991 to 0.1767	0.00479
	0.04706	-0.06208 to 0.1551	0.002214
	-0.0008808	-0.1097 to 0.1079	7.759e-07
	-0.07419	-0.1815 to 0.03491	0.005505
	0.0005122	-0.1083 to 0.1093	2.623e-07
	0.08114	-0.02793 to 0.1883	0.006584
	-0.06352	-0.1712 to 0.04561	0.004035
	0.05943	-0.04971 to 0.1672	0.003532
	-0.0049	-0.1137 to 0.1040	2.401e-05
	0.006587	-0.1023 to 0.1153	4.339e-05
	0.02323	-0.08581 to 0.1317	0.0005395
	-0.001282	-0.1101 to 0.1076	1.644e-06
	-0.03498	-0.1433 to 0.07412	0.001223
	0.06231	-0.04683 to 0.1700	0.003883
	-0.0646	-0.1722 to 0.04453	0.004173
	-0.09495	-0.2017 to 0.01401	0.009016
	0.1148	0.006061 to 0.2209	0.01318
	0.06434	-0.04479 to 0.1720	0.00414
	0.004953	-0.1039 to 0.1137	2.453e-05
	0.09524	-0.01372 to 0.2020	0.009071
	0.01441	-0.09456 to 0.1230	0.0002076
	-0.05594	-0.1638 to 0.05320	0.003129
	0.02005	-0.08896 to 0.1286	0.0004022
	-0.04404	-0.1521 to 0.06509	0.001939
	0.02378	-0.08526 to 0.1323	0.0005654
	-0.04801	-0.1560 to 0.06113	0.002305
	-0.07873	-0.1860 to 0.03035	0.006198
	-0.08874	-0.1957 to 0.02028	0.007874
	0.03855	-0.07057 to 0.1468	0.001486
	-0.005652	-0.1144 to 0.1032	3.194e-05
	-0.02547	-0.1339 to 0.08359	0.0006485
	-0.04322	-0.1513 to 0.06591	0.001868
	0.08715	-0.02187 to 0.1941	0.007596
	0.06009	-0.04905 to 0.1678	0.003611
	-0.01403	-0.1227 to 0.09493	0.000197
	-0.001259	-0.1101 to 0.1076	1.586e-06
	-0.02251	-0.1310 to 0.08653	0.0005065
	0.03112	-0.07797 to 0.1395	0.0009682
	-0.03124	-0.1396 to 0.07784	0.0009759
	0.05859	-0.05055 to 0.1664	0.003433
	0.00712	-0.1018 to 0.1158	5.07e-05
	0.05627	-0.05287 to 0.1641	0.003167
	-0.03708	-0.1453 to 0.07203	0.001375
	-0.03124	-0.1396 to 0.07784	0.0009759
	0.07697	-0.03212 to 0.1842	0.005924
	0.02365	-0.08538 to 0.1321	0.0005595
	0.09019	-0.01881 to 0.1971	0.008135
	-0.0633	-0.1709 to 0.04583	0.004007
	-0.001736	-0.1105 to 0.1071	3.014e-06
	-0.04793	-0.1559 to 0.06120	0.002298
	-0.02199	-0.1305 to 0.08704	0.0004835
	0.06103	-0.04811 to 0.1687	0.003725
	-0.07217	-0.1796 to 0.03694	0.005208
	0.09839	-0.01054 to 0.2050	0.00968
	-0.06179	-0.1695 to 0.04735	0.003818
	0.08818	-0.02084 to 0.1951	0.007776
	0.02204	-0.08698 to 0.1305	0.0004859
	-0.01884	-0.1274 to 0.09016	0.0003549
	-0.05115	-0.1591 to 0.05799	0.002617
	0.06663	-0.04249 to 0.1742	0.00444
	0.002933	-0.1059 to 0.1117	8.604e-06
	0.06991	-0.03921 to 0.1774	0.004887
	-0.004713	-0.1135 to 0.1042	2.221e-05
	0.01816	-0.09084 to 0.1267	0.0003298
	0.0394	-0.06972 to 0.1476	0.001552
	0.1254	0.01682 to 0.2311	0.01573
	0.08312	-0.02594 to 0.1902	0.006908
	0.01053	-0.09840 to 0.1192	0.0001108
	0.1628	0.05499 to 0.2669	0.02651
	-0.04301	-0.1511 to 0.06611	0.00185
	0.005068	-0.1038 to 0.1138	2.568e-05
	-0.008941	-0.1176 to 0.09998	7.993e-05
	-0.005294	-0.1140 to 0.1036	2.802e-05
	-0.01552	-0.1241 to 0.09345	0.000241
	0.01068	-0.09825 to 0.1194	0.0001141
	-0.0334	-0.1417 to 0.07570	0.001115
	-0.01552	-0.1241 to 0.09345	0.000241
	-0.02096	-0.1295 to 0.08806	0.0004395
	-0.01073	-0.1194 to 0.09820	0.0001151
	-0.07303	-0.1804 to 0.03607	0.005334
	0.03224	-0.07685 to 0.1406	0.001039
	0.0474	-0.06173 to 0.1554	0.002247
	0.07353	-0.03557 to 0.1809	0.005407
	0.05996	-0.04918 to 0.1677	0.003595
	0.009895	-0.09903 to 0.1186	9.791e-05
	-0.02949	-0.1379 to 0.07959	0.0008694
	0.09322	-0.01576 to 0.2000	0.008691
	0.1251	0.01655 to 0.2308	0.01566
	-0.0849	-0.1919 to 0.02414	0.007208
	0.1204	0.01170 to 0.2262	0.01449
	-0.05435	-0.1622 to 0.05479	0.002954
	-0.0119	-0.1206 to 0.09705	0.0001416
	-0.001154	-0.1100 to 0.1077	1.332e-06
	-0.03155	-0.1399 to 0.07753	0.0009956
	0.00847	-0.1004 to 0.1172	7.174e-05
	0.01073	-0.09820 to 0.1194	0.0001152
	0.02093	-0.08808 to 0.1295	0.0004383
	0.03155	-0.07753 to 0.1399	0.0009957
	-0.03798	-0.1462 to 0.07113	0.001442
	-0.003477	-0.1123 to 0.1054	1.209e-05
	-0.08544	-0.1925 to 0.02359	0.007301
	0.007548	-0.1014 to 0.1163	5.697e-05
	-0.03162	-0.1400 to 0.07746	0.0009999
	-0.03083	-0.1392 to 0.07825	0.0009507
	-0.02327	-0.1318 to 0.08576	0.0005416
	-0.001125	-0.1099 to 0.1077	1.266e-06
	-0.1007	-0.2073 to 0.008171	0.01015
	0.009935	-0.09899 to 0.1186	9.871e-05
	-0.01986	-0.1284 to 0.08915	0.0003946
	0.04475	-0.06438 to 0.1528	0.002003
	-0.02369	-0.1322 to 0.08535	0.0005612
	-0.03308	-0.1414 to 0.07602	0.001094
	0.03563	-0.07347 to 0.1439	0.001269
	-0.03144	-0.1398 to 0.07764	0.0009885
	0.009689	-0.09923 to 0.1184	9.388e-05
	0.01103	-0.09790 to 0.1197	0.0001217
	-0.02523	-0.1337 to 0.08382	0.0006363
	0.1125	0.003759 to 0.2187	0.01266
	-0.09154	-0.1984 to 0.01745	0.008379
	-0.07341	-0.1808 to 0.03570	0.005389
	-0.07394	-0.1813 to 0.03516	0.005468
	-0.02601	-0.1344 to 0.08305	0.0006763
	0.04382	-0.06531 to 0.1519	0.00192
	-0.01977	-0.1283 to 0.08924	0.0003908
	0.06921	-0.03991 to 0.1767	0.00479
	0.04706	-0.06208 to 0.1551	0.002214
	-0.0008808	-0.1097 to 0.1079	7.759e-07
	-0.07419	-0.1815 to 0.03491	0.005505
	0.0005122	-0.1083 to 0.1093	2.623e-07
	0.08114	-0.02793 to 0.1883	0.006584
	-0.06352	-0.1712 to 0.04561	0.004035
	0.05943	-0.04971 to 0.1672	0.003532
	-0.0049	-0.1137 to 0.1040	2.401e-05
	0.006587	-0.1023 to 0.1153	4.339e-05
	0.02323	-0.08581 to 0.1317	0.0005395
	-0.001282	-0.1101 to 0.1076	1.644e-06
	-0.03498	-0.1433 to 0.07412	0.001223
	0.06231	-0.04683 to 0.1700	0.003883
	-0.0646	-0.1722 to 0.04453	0.004173
	-0.09495	-0.2017 to 0.01401	0.009016
	0.1148	0.006061 to 0.2209	0.01318
	0.06434	-0.04479 to 0.1720	0.00414
	0.004953	-0.1039 to 0.1137	2.453e-05
	0.09524	-0.01372 to 0.2020	0.009071
	0.01441	-0.09456 to 0.1230	0.0002076
	-0.05594	-0.1638 to 0.05320	0.003129
	0.02005	-0.08896 to 0.1286	0.0004022
	-0.04404	-0.1521 to 0.06509	0.001939
	0.02378	-0.08526 to 0.1323	0.0005654
	-0.04801	-0.1560 to 0.06113	0.002305
	-0.07873	-0.1860 to 0.03035	0.006198
	-0.08874	-0.1957 to 0.02028	0.007874
	0.03855	-0.07057 to 0.1468	0.001486
	-0.005652	-0.1144 to 0.1032	3.194e-05
	-0.02547	-0.1339 to 0.08359	0.0006485
	-0.04322	-0.1513 to 0.06591	0.001868
	0.08715	-0.02187 to 0.1941	0.007596
	0.06009	-0.04905 to 0.1678	0.003611
	-0.01403	-0.1227 to 0.09493	0.000197
	-0.001259	-0.1101 to 0.1076	1.586e-06
	-0.02251	-0.1310 to 0.08653	0.0005065
	0.03112	-0.07797 to 0.1395	0.0009682
	-0.03124	-0.1396 to 0.07784	0.0009759
	0.05859	-0.05055 to 0.1664	0.003433
	0.00712	-0.1018 to 0.1158	5.07e-05
	0.05627	-0.05287 to 0.1641	0.003167
	-0.03708	-0.1453 to 0.07203	0.001375
	-0.03124	-0.1396 to 0.07784	0.0009759
	0.07697	-0.03212 to 0.1842	0.005924
	0.02365	-0.08538 to 0.1321	0.0005595
	0.09019	-0.01881 to 0.1971	0.008135
	-0.0633	-0.1709 to 0.04583	0.004007
	-0.001736	-0.1105 to 0.1071	3.014e-06
	-0.04793	-0.1559 to 0.06120	0.002298
	-0.02199	-0.1305 to 0.08704	0.0004835
	0.06103	-0.04811 to 0.1687	0.003725
	-0.07217	-0.1796 to 0.03694	0.005208
	0.09839	-0.01054 to 0.2050	0.00968
	-0.06179	-0.1695 to 0.04735	0.003818
	0.08818	-0.02084 to 0.1951	0.007776
	0.02204	-0.08698 to 0.1305	0.0004859
	-0.01884	-0.1274 to 0.09016	0.0003549
	-0.05115	-0.1591 to 0.05799	0.002617
	0.06663	-0.04249 to 0.1742	0.00444
	0.002933	-0.1059 to 0.1117	8.604e-06
	0.06991	-0.03921 to 0.1774	0.004887
	-0.004713	-0.1135 to 0.1042	2.221e-05
	0.01816	-0.09084 to 0.1267	0.0003298
	0.0394	-0.06972 to 0.1476	0.001552
	0.1254	0.01682 to 0.2311	0.01573
	0.08312	-0.02594 to 0.1902	0.006908
	0.01053	-0.09840 to 0.1192	0.0001108
	0.1628	0.05499 to 0.2669	0.02651
	-0.04301	-0.1511 to 0.06611	0.00185
	0.005068	-0.1038 to 0.1138	2.568e-05
	-0.008941	-0.1176 to 0.09998	7.993e-05
	-0.005294	-0.1140 to 0.1036	2.802e-05
	-0.01552	-0.1241 to 0.09345	0.000241
	0.01068	-0.09825 to 0.1194	0.0001141
	-0.0334	-0.1417 to 0.07570	0.001115
	-0.01552	-0.1241 to 0.09345	0.000241
	-0.02096	-0.1295 to 0.08806	0.0004395
	-0.01073	-0.1194 to 0.09820	0.0001151
	-0.07303	-0.1804 to 0.03607	0.005334
	0.03224	-0.07685 to 0.1406	0.001039
	0.0474	-0.06173 to 0.1554	0.002247
	0.07353	-0.03557 to 0.1809	0.005407
	0.05996	-0.04918 to 0.1677	0.003595
	0.009895	-0.09903 to 0.1186	9.791e-05
	-0.02949	-0.1379 to 0.07959	0.0008694
	0.09322	-0.01576 to 0.2000	0.008691
	0.1251	0.01655 to 0.2308	0.01566
	-0.0849	-0.1919 to 0.02414	0.007208
	0.1204	0.01170 to 0.2262	0.01449
	-0.05435	-0.1622 to 0.05479	0.002954
	-0.0119	-0.1206 to 0.09705	0.0001416
	-0.001154	-0.1100 to 0.1077	1.332e-06
	-0.03155	-0.1399 to 0.07753	0.0009956
	0.00847	-0.1004 to 0.1172	7.174e-05
	0.01073	-0.09820 to 0.1194	0.0001152
	0.02093	-0.08808 to 0.1295	0.0004383
	0.03155	-0.07753 to 0.1399	0.0009957
	-0.03798	-0.1462 to 0.07113	0.001442
	-0.003477	-0.1123 to 0.1054	1.209e-05
	-0.08544	-0.1925 to 0.02359	0.007301
	0.007548	-0.1014 to 0.1163	5.697e-05
	-0.03162	-0.1400 to 0.07746	0.0009999
	-0.03083	-0.1392 to 0.07825	0.0009507
	-0.02327	-0.1318 to 0.08576	0.0005416
	-0.001125	-0.1099 to 0.1077	1.266e-06
	-0.1007	-0.2073 to 0.008171	0.01015
	0.009935	-0.09899 to 0.1186	9.871e-05
	-0.01986	-0.1284 to 0.08915	0.0003946
	0.04475	-0.06438 to 0.1528	0.002003
	-0.02369	-0.1322 to 0.08535	0.0005612
	-0.03308	-0.1414 to 0.07602	0.001094
	0.03563	-0.07347 to 0.1439	0.001269
	-0.03144	-0.1398 to 0.07764	0.0009885
	0.009689	-0.09923 to 0.1184	9.388e-05
	0.01103	-0.09790 to 0.1197	0.0001217
	-0.02523	-0.1337 to 0.08382	0.0006363
	0.1125	0.003759 to 0.2187	0.01266
	-0.09154	-0.1984 to 0.01745	0.008379
	-0.07341	-0.1808 to 0.03570	0.005389
	-0.07394	-0.1813 to 0.03516	0.005468
	-0.02601	-0.1344 to 0.08305	0.0006763
	0.04382	-0.06531 to 0.1519	0.00192
	-0.01977	-0.1283 to 0.08924	0.0003908
	0.06921	-0.03991 to 0.1767	0.00479
	0.04706	-0.06208 to 0.1551	0.002214
	-0.0008808	-0.1097 to 0.1079	7.759e-07
	-0.07419	-0.1815 to 0.03491	0.005505
	0.0005122	-0.1083 to 0.1093	2.623e-07
	0.08114	-0.02793 to 0.1883	0.006584
	-0.06352	-0.1712 to 0.04561	0.004035
	0.05943	-0.04971 to 0.1672	0.003532
	-0.0049	-0.1137 to 0.1040	2.401e-05
	0.006587	-0.1023 to 0.1153	4.339e-05
	0.02323	-0.08581 to 0.1317	0.0005395
	-0.001282	-0.1101 to 0.1076	1.644e-06
	-0.03498	-0.1433 to 0.07412	0.001223
	0.06231	-0.04683 to 0.1700	0.003883
	-0.0646	-0.1722 to 0.04453	0.004173
	-0.09495	-0.2017 to 0.01401	0.009016
	0.1148	0.006061 to 0.2209	0.01318
	0.06434	-0.04479 to 0.1720	0.00414
	0.004953	-0.1039 to 0.1137	2.453e-05
	0.09524	-0.01372 to 0.2020	0.009071
	0.01441	-0.09456 to 0.1230	0.0002076
	-0.05594	-0.1638 to 0.05320	0.003129
	0.02005	-0.08896 to 0.1286	0.0004022
	-0.04404	-0.1521 to 0.06509	0.001939
	0.02378	-0.08526 to 0.1323	0.0005654
	-0.04801	-0.1560 to 0.06113	0.002305
	-0.07873	-0.1860 to 0.03035	0.006198
	-0.08874	-0.1957 to 0.02028	0.007874
	0.03855	-0.07057 to 0.1468	0.001486
	-0.005652	-0.1144 to 0.1032	3.194e-05
	-0.02547	-0.1339 to 0.08359	0.0006485
	-0.04322	-0.1513 to 0.06591	0.001868
	0.08715	-0.02187 to 0.1941	0.007596
	0.06009	-0.04905 to 0.1678	0.003611
	-0.01403	-0.1227 to 0.09493	0.000197
	-0.001259	-0.1101 to 0.1076	1.586e-06
	-0.02251	-0.1310 to 0.08653	0.0005065
	0.03112	-0.07797 to 0.1395	0.0009682
	-0.03124	-0.1396 to 0.07784	0.0009759
	0.05859	-0.05055 to 0.1664	0.003433
	0.00712	-0.1018 to 0.1158	5.07e-05
	0.05627	-0.05287 to 0.1641	0.003167
	-0.03708	-0.1453 to 0.07203	0.001375
	-0.03124	-0.1396 to 0.07784	0.0009759
	0.07697	-0.03212 to 0.1842	0.005924
	0.02365	-0.08538 to 0.1321	0.0005595
	0.09019	-0.01881 to 0.1971	0.008135
	-0.0633	-0.1709 to 0.04583	0.004007
	-0.001736	-0.1105 to 0.1071	3.014e-06
	-0.04793	-0.1559 to 0.06120	0.002298
	-0.02199	-0.1305 to 0.08704	0.0004835
	0.06103	-0.04811 to 0.1687	0.003725
	-0.07217	-0.1796 to 0.03694	0.005208
	0.09839	-0.01054 to 0.2050	0.00968
	-0.06179	-0.1695 to 0.04735	0.003818
	0.08818	-0.02084 to 0.1951	0.007776
	0.02204	-0.08698 to 0.1305	0.0004859
	-0.01884	-0.1274 to 0.09016	0.0003549
	-0.05115	-0.1591 to 0.05799	0.002617
	0.06663	-0.04249 to 0.1742	0.00444
	0.002933	-0.1059 to 0.1117	8.604e-06
	0.06991	-0.03921 to 0.1774	0.004887
	-0.004713	-0.1135 to 0.1042	2.221e-05
	0.01816	-0.09084 to 0.1267	0.0003298
	0.0394	-0.06972 to 0.1476	0.001552
	0.1254	0.01682 to 0.2311	0.01573
	0.08312	-0.02594 to 0.1902	0.006908
	0.01053	-0.09840 to 0.1192	0.0001108
	0.1628	0.05499 to 0.2669	0.02651
	-0.04301	-0.1511 to 0.06611	0.00185
	0.005068	-0.1038 to 0.1138	2.568e-05
	-0.008941	-0.1176 to 0.09998	7.993e-05
	-0.005294	-0.1140 to 0.1036	2.802e-05
	-0.01552	-0.1241 to 0.09345	0.000241
	0.01068	-0.09825 to 0.1194	0.0001141
	-0.0334	-0.1417 to 0.07570	0.001115
	-0.01552	-0.1241 to 0.09345	0.000241
	-0.02096	-0.1295 to 0.08806	0.0004395
	-0.01073	-0.1194 to 0.09820	0.0001151
	-0.07303	-0.1804 to 0.03607	0.005334
	0.03224	-0.07685 to 0.1406	0.001039
	0.0474	-0.06173 to 0.1554	0.002247
	0.07353	-0.03557 to 0.1809	0.005407
	0.05996	-0.04918 to 0.1677	0.003595
	0.009895	-0.09903 to 0.1186	9.791e-05
	-0.02949	-0.1379 to 0.07959	0.0008694
	0.09322	-0.01576 to 0.2000	0.008691
	0.1251	0.01655 to 0.2308	0.01566
	-0.0849	-0.1919 to 0.02414	0.007208
	0.1204	0.01170 to 0.2262	0.01449
	-0.05435	-0.1622 to 0.05479	0.002954
	-0.0119	-0.1206 to 0.09705	0.0001416
	-0.001154	-0.1100 to 0.1077	1.332e-06
	-0.03155	-0.1399 to 0.07753	0.0009956
	0.00847	-0.1004 to 0.1172	7.174e-05
	0.01073	-0.09820 to 0.1194	0.0001152
	0.02093	-0.08808 to 0.1295	0.0004383
	0.03155	-0.07753 to 0.1399	0.0009957
	-0.03798	-0.1462 to 0.07113	0.001442
	-0.003477	-0.1123 to 0.1054	1.209e-05
	-0.08544	-0.1925 to 0.02359	0.007301
	0.007548	-0.1014 to 0.1163	5.697e-05
	-0.03162	-0.1400 to 0.07746	0.0009999
	-0.03083	-0.1392 to 0.07825	0.0009507
	-0.02327	-0.1318 to 0.08576	0.0005416
	-0.001125	-0.1099 to 0.1077	1.266e-06
	-0.1007	-0.2073 to 0.008171	0.01015
	0.009935	-0.09899 to 0.1186	9.871e-05
	-0.01986	-0.1284 to 0.08915	0.0003946
	0.04475	-0.06438 to 0.1528	0.002003
	-0.02369	-0.1322 to 0.08535	0.0005612
	-0.03308	-0.1414 to 0.07602	0.001094
	0.03563	-0.07347 to 0.1439	0.001269
	-0.03144	-0.1398 to 0.07764	0.0009885
	0.009689	-0.09923 to 0.1184	9.388e-05
	0.01103	-0.09790 to 0.1197	0.0001217
	-0.02523	-0.1337 to 0.08382	0.0006363
	0.1125	0.003759 to 0.2187	0.01266
	-0.09154	-0.1984 to 0.01745	0.008379
	-0.07341	-0.1808 to 0.03570	0.005389
	-0.07394	-0.1813 to 0.03516	0.005468
	-0.02601	-0.1344 to 0.08305	0.0006763
	0.04382	-0.06531 to 0.1519	0.00192
	-0.01977	-0.1283 to 0.08924	0.0003908
	0.06921	-0.03991 to 0.1767	0.00479
	0.04706	-0.06208 to 0.1551	0.002214
	-0.0008808	-0.1097 to 0.1079	7.759e-07
	-0.07419	-0.1815 to 0.03491	0.005505
	0.0005122	-0.1083 to 0.1093	2.623e-07
	0.08114	-0.02793 to 0.1883	0.006584
	-0.06352	-0.1712 to 0.04561	0.004035
	0.05943	-0.04971 to 0.1672	0.003532
	-0.0049	-0.1137 to 0.1040	2.401e-05
	0.006587	-0.1023 to 0.1153	4.339e-05
	0.02323	-0.08581 to 0.1317	0.0005395
	-0.001282	-0.1101 to 0.1076	1.644e-06
	-0.03498	-0.1433 to 0.07412	0.001223
	0.06231	-0.04683 to 0.1700	0.003883
	-0.0646	-0.1722 to 0.04453	0.004173
	-0.09495	-0.2017 to 0.01401	0.009016
	0.1148	0.006061 to 0.2209	0.01318
	0.06434	-0.04479 to 0.1720	0.00414
	0.004953	-0.1039 to 0.1137	2.453e-05
	0.09524	-0.01372 to 0.2020	0.009071
	0.01441	-0.09456 to 0.1230	0.0002076
	-0.05594	-0.1638 to 0.05320	0.003129
	0.02005	-0.08896 to 0.1286	0.0004022
	-0.04404	-0.1521 to 0.06509	0.001939
	0.02378	-0.08526 to 0.1323	0.0005654
	-0.04801	-0.1560 to 0.06113	0.002305
	-0.07873	-0.1860 to 0.03035	0.006198
	-0.08874	-0.1957 to 0.02028	0.007874
	0.03855	-0.07057 to 0.1468	0.001486
	-0.005652	-0.1144 to 0.1032	3.194e-05
	-0.02547	-0.1339 to 0.08359	0.0006485
	-0.04322	-0.1513 to 0.06591	0.001868
	0.08715	-0.02187 to 0.1941	0.007596
	0.06009	-0.04905 to 0.1678	0.003611
	-0.01403	-0.1227 to 0.09493	0.000197
	-0.001259	-0.1101 to 0.1076	1.586e-06
	-0.02251	-0.1310 to 0.08653	0.0005065
	0.03112	-0.07797 to 0.1395	0.0009682
	-0.03124	-0.1396 to 0.07784	0.0009759
	0.05859	-0.05055 to 0.1664	0.003433
	0.00712	-0.1018 to 0.1158	5.07e-05
	0.05627	-0.05287 to 0.1641	0.003167
	-0.03708	-0.1453 to 0.07203	0.001375
	-0.03124	-0.1396 to 0.07784	0.0009759
	0.07697	-0.03212 to 0.1842	0.005924
	0.02365	-0.08538 to 0.1321	0.0005595
	0.09019	-0.01881 to 0.1971	0.008135
	-0.0633	-0.1709 to 0.04583	0.004007
	-0.001736	-0.1105 to 0.1071	3.014e-06
	-0.04793	-0.1559 to 0.06120	0.002298
	-0.02199	-0.1305 to 0.08704	0.0004835
	0.06103	-0.04811 to 0.1687	0.003725
	-0.07217	-0.1796 to 0.03694	0.005208
	0.09839	-0.01054 to 0.2050	0.00968
	-0.06179	-0.1695 to 0.04735	0.003818
	0.08818	-0.02084 to 0.1951	0.007776
	0.02204	-0.08698 to 0.1305	0.0004859
	-0.01884	-0.1274 to 0.09016	0.0003549
	-0.05115	-0.1591 to 0.05799	0.002617
	0.06663	-0.04249 to 0.1742	0.00444
	0.002933	-0.1059 to 0.1117	8.604e-06
	0.06991	-0.03921 to 0.1774	0.004887
	-0.004713	-0.1135 to 0.1042	2.221e-05
	0.01816	-0.09084 to 0.1267	0.0003298
	0.0394	-0.06972 to 0.1476	0.001552
	0.1254	0.01682 to 0.2311	0.01573
	0.08312	-0.02594 to 0.1902	0.006908
	0.01053	-0.09840 to 0.1192	0.0001108
	0.1628	0.05499 to 0.2669	0.02651
	-0.04301	-0.1511 to 0.06611	0.00185
	0.005068	-0.1038 to 0.1138	2.568e-05
	-0.008941	-0.1176 to 0.09998	7.993e-05
	-0.005294	-0.1140 to 0.1036	2.802e-05
	-0.01552	-0.1241 to 0.09345	0.000241
	0.01068	-0.09825 to 0.1194	0.0001141
	-0.0334	-0.1417 to 0.07570	0.001115
	-0.01552	-0.1241 to 0.09345	0.000241
	-0.02096	-0.1295 to 0.08806	0.0004395
	-0.01073	-0.1194 to 0.09820	0.0001151
	-0.07303	-0.1804 to 0.03607	0.005334
	0.03224	-0.07685 to 0.1406	0.001039
	0.0474	-0.06173 to 0.1554	0.002247
	0.07353	-0.03557 to 0.1809	0.005407
	0.05996	-0.04918 to 0.1677	0.003595
	0.009895	-0.09903 to 0.1186	9.791e-05
	-0.02949	-0.1379 to 0.07959	0.0008694
	0.09322	-0.01576 to 0.2000	0.008691
	0.1251	0.01655 to 0.2308	0.01566
	-0.0849	-0.1919 to 0.02414	0.007208
	0.1204	0.01170 to 0.2262	0.01449
	-0.05435	-0.1622 to 0.05479	0.002954
	-0.0119	-0.1206 to 0.09705	0.0001416
	-0.001154	-0.1100 to 0.1077	1.332e-06
	-0.03155	-0.1399 to 0.07753	0.0009956
	0.00847	-0.1004 to 0.1172	7.174e-05
	0.01073	-0.09820 to 0.1194	0.0001152
	0.02093	-0.08808 to 0.1295	0.0004383
	0.03155	-0.07753 to 0.1399	0.0009957
	-0.03798	-0.1462 to 0.07113	0.001442
	-0.003477	-0.1123 to 0.1054	1.209e-05
	-0.08544	-0.1925 to 0.02359	0.007301
	0.007548	-0.1014 to 0.1163	5.697e-05
	-0.03162	-0.1400 to 0.07746	0.0009999
	-0.03083	-0.1392 to 0.07825	0.0009507
	-0.02327	-0.1318 to 0.08576	0.0005416
	-0.001125	-0.1099 to 0.1077	1.266e-06
	-0.1007	-0.2073 to 0.008171	0.01015
	0.009935	-0.09899 to 0.1186	9.871e-05
	-0.01986	-0.1284 to 0.08915	0.0003946
	0.04475	-0.06438 to 0.1528	0.002003
	-0.02369	-0.1322 to 0.08535	0.0005612
	-0.03308	-0.1414 to 0.07602	0.001094
	0.03563	-0.07347 to 0.1439	0.001269
	-0.03144	-0.1398 to 0.07764	0.0009885
	0.009689	-0.09923 to 0.1184	9.388e-05
	0.01103	-0.09790 to 0.1197	0.0001217
	-0.02523	-0.1337 to 0.08382	0.0006363
	0.1125	0.003759 to 0.2187	0.01266
	-0.09154	-0.1984 to 0.01745	0.008379
	-0.07341	-0.1808 to 0.03570	0.005389
	-0.07394	-0.1813 to 0.03516	0.005468
	-0.02601	-0.1344 to 0.08305	0.0006763
	0.04382	-0.06531 to 0.1519	0.00192
	-0.01977	-0.1283 to 0.08924	0.0003908
	0.06921	-0.03991 to 0.1767	0.00479
	0.04706	-0.06208 to 0.1551	0.002214
	-0.0008808	-0.1097 to 0.1079	7.759e-07
	-0.07419	-0.1815 to 0.03491	0.005505
	0.0005122	-0.1083 to 0.1093	2.623e-07
	0.08114	-0.02793 to 0.1883	0.006584
	-0.06352	-0.1712 to 0.04561	0.004035
	0.05943	-0.04971 to 0.1672	0.003532
	-0.0049	-0.1137 to 0.1040	2.401e-05
	0.006587	-0.1023 to 0.1153	4.339e-05
	0.02323	-0.08581 to 0.1317	0.0005395
	-0.001282	-0.1101 to 0.1076	1.644e-06
	-0.03498	-0.1433 to 0.07412	0.001223
	0.06231	-0.04683 to 0.1700	0.003883
	-0.0646	-0.1722 to 0.04453	0.004173
	-0.09495	-0.2017 to 0.01401	0.009016
	0.1148	0.006061 to 0.2209	0.01318
	0.06434	-0.04479 to 0.1720	0.00414
	0.004953	-0.1039 to 0.1137	2.453e-05
	0.09524	-0.01372 to 0.2020	0.009071
	0.01441	-0.09456 to 0.1230	0.0002076
	-0.05594	-0.1638 to 0.05320	0.003129
	0.02005	-0.08896 to 0.1286	0.0004022
	-0.04404	-0.1521 to 0.06509	0.001939
	0.02378	-0.08526 to 0.1323	0.0005654
	-0.04801	-0.1560 to 0.06113	0.002305
	-0.07873	-0.1860 to 0.03035	0.006198
	-0.08874	-0.1957 to 0.02028	0.007874
	0.03855	-0.07057 to 0.1468	0.001486
	-0.005652	-0.1144 to 0.1032	3.194e-05
	-0.02547	-0.1339 to 0.08359	0.0006485
	-0.04322	-0.1513 to 0.06591	0.001868
	0.08715	-0.02187 to 0.1941	0.007596
	0.06009	-0.04905 to 0.1678	0.003611
	-0.01403	-0.1227 to 0.09493	0.000197
	-0.001259	-0.1101 to 0.1076	1.586e-06
	-0.02251	-0.1310 to 0.08653	0.0005065
	0.03112	-0.07797 to 0.1395	0.0009682
	-0.03124	-0.1396 to 0.07784	0.0009759
	0.05859	-0.05055 to 0.1664	0.003433
	0.00712	-0.1018 to 0.1158	5.07e-05
	0.05627	-0.05287 to 0.1641	0.003167
	-0.03708	-0.1453 to 0.07203	0.001375
	-0.03124	-0.1396 to 0.07784	0.0009759
	0.07697	-0.03212 to 0.1842	0.005924
	0.02365	-0.08538 to 0.1321	0.0005595
	0.09019	-0.01881 to 0.1971	0.008135
	-0.0633	-0.1709 to 0.04583	0.004007
	-0.001736	-0.1105 to 0.1071	3.014e-06
	-0.04793	-0.1559 to 0.06120	0.002298
	-0.02199	-0.1305 to 0.08704	0.0004835
	0.06103	-0.04811 to 0.1687	0.003725
	-0.07217	-0.1796 to 0.03694	0.005208
	0.09839	-0.01054 to 0.2050	0.00968
	-0.06179	-0.1695 to 0.04735	0.003818
	0.08818	-0.02084 to 0.1951	0.007776
	0.02204	-0.08698 to 0.1305	0.0004859
	-0.01884	-0.1274 to 0.09016	0.0003549
	-0.05115	-0.1591 to 0.05799	0.002617
	0.06663	-0.04249 to 0.1742	0.00444
	0.002933	-0.1059 to 0.1117	8.604e-06
	0.06991	-0.03921 to 0.1774	0.004887
	-0.004713	-0.1135 to 0.1042	2.221e-05
	0.01816	-0.09084 to 0.1267	0.0003298
	0.0394	-0.06972 to 0.1476	0.001552
	0.1254	0.01682 to 0.2311	0.01573
	0.08312	-0.02594 to 0.1902	0.006908
	0.01053	-0.09840 to 0.1192	0.0001108
	0.1628	0.05499 to 0.2669	0.02651
	-0.04301	-0.1511 to 0.06611	0.00185
	0.005068	-0.1038 to 0.1138	2.568e-05
	-0.008941	-0.1176 to 0.09998	7.993e-05
	-0.005294	-0.1140 to 0.1036	2.802e-05
	-0.01552	-0.1241 to 0.09345	0.000241
	0.01068	-0.09825 to 0.1194	0.0001141
	-0.0334	-0.1417 to 0.07570	0.001115
	-0.01552	-0.1241 to 0.09345	0.000241
	-0.02096	-0.1295 to 0.08806	0.0004395
	-0.01073	-0.1194 to 0.09820	0.0001151
	-0.07303	-0.1804 to 0.03607	0.005334
	0.03224	-0.07685 to 0.1406	0.001039
	0.0474	-0.06173 to 0.1554	0.002247
	0.07353	-0.03557 to 0.1809	0.005407
	0.05996	-0.04918 to 0.1677	0.003595
	0.009895	-0.09903 to 0.1186	9.791e-05
	-0.02949	-0.1379 to 0.07959	0.0008694
	0.09322	-0.01576 to 0.2000	0.008691
	0.1251	0.01655 to 0.2308	0.01566
	-0.0849	-0.1919 to 0.02414	0.007208
	0.1204	0.01170 to 0.2262	0.01449
	-0.05435	-0.1622 to 0.05479	0.002954
	-0.0119	-0.1206 to 0.09705	0.0001416
	-0.001154	-0.1100 to 0.1077	1.332e-06
	-0.03155	-0.1399 to 0.07753	0.0009956
	0.00847	-0.1004 to 0.1172	7.174e-05
	0.01073	-0.09820 to 0.1194	0.0001152
	0.02093	-0.08808 to 0.1295	0.0004383
	0.03155	-0.07753 to 0.1399	0.0009957
	-0.03798	-0.1462 to 0.07113	0.001442
	-0.003477	-0.1123 to 0.1054	1.209e-05
	-0.08544	-0.1925 to 0.02359	0.007301
	0.007548	-0.1014 to 0.1163	5.697e-05
	-0.03162	-0.1400 to 0.07746	0.0009999
	-0.03083	-0.1392 to 0.07825	0.0009507
	-0.02327	-0.1318 to 0.08576	0.0005416
	-0.001125	-0.1099 to 0.1077	1.266e-06
	-0.1007	-0.2073 to 0.008171	0.01015
	0.009935	-0.09899 to 0.1186	9.871e-05
	-0.01986	-0.1284 to 0.08915	0.0003946
	0.04475	-0.06438 to 0.1528	0.002003
	-0.02369	-0.1322 to 0.08535	0.0005612
	-0.03308	-0.1414 to 0.07602	0.001094
	0.03563	-0.07347 to 0.1439	0.001269
	-0.03144	-0.1398 to 0.07764	0.0009885
	0.009689	-0.09923 to 0.1184	9.388e-05
	0.01103	-0.09790 to 0.1197	0.0001217
	-0.02523	-0.1337 to 0.08382	0.0006363
	0.1125	0.003759 to 0.2187	0.01266
	-0.09154	-0.1984 to 0.01745	0.008379
	-0.07341	-0.1808 to 0.03570	0.005389
	-0.07394	-0.1813 to 0.03516	0.005468
	-0.02601	-0.1344 to 0.08305	0.0006763
	0.04382	-0.06531 to 0.1519	0.00192
	-0.01977	-0.1283 to 0.08924	0.0003908
	0.06921	-0.03991 to 0.1767	0.00479
	0.04706	-0.06208 to 0.1551	0.002214
	-0.0008808	-0.1097 to 0.1079	7.759e-07
	-0.07419	-0.1815 to 0.03491	0.005505
	0.0005122	-0.1083 to 0.1093	2.623e-07
	0.08114	-0.02793 to 0.1883	0.006584
	-0.06352	-0.1712 to 0.04561	0.004035
	0.05943	-0.04971 to 0.1672	0.003532
	-0.0049	-0.1137 to 0.1040	2.401e-05
	0.006587	-0.1023 to 0.1153	4.339e-05
	0.02323	-0.08581 to 0.1317	0.0005395
	-0.001282	-0.1101 to 0.1076	1.644e-06
	-0.03498	-0.1433 to 0.07412	0.001223
	0.06231	-0.04683 to 0.1700	0.003883
	-0.0646	-0.1722 to 0.04453	0.004173
	-0.09495	-0.2017 to 0.01401	0.009016
	0.1148	0.006061 to 0.2209	0.01318
	0.06434	-0.04479 to 0.1720	0.00414
	0.004953	-0.1039 to 0.1137	2.453e-05
	0.09524	-0.01372 to 0.2020	0.009071
	0.01441	-0.09456 to 0.1230	0.0002076
	-0.05594	-0.1638 to 0.05320	0.003129
	0.02005	-0.08896 to 0.1286	0.0004022
	-0.04404	-0.1521 to 0.06509	0.001939
	0.02378	-0.08526 to 0.1323	0.0005654
	-0.04801	-0.1560 to 0.06113	0.002305
	-0.07873	-0.1860 to 0.03035	0.006198
	-0.08874	-0.1957 to 0.02028	0.007874
	0.03855	-0.07057 to 0.1468	0.001486
	-0.005652	-0.1144 to 0.1032	3.194e-05
	-0.02547	-0.1339 to 0.08359	0.0006485
	-0.04322	-0.1513 to 0.06591	0.001868
	0.08715	-0.02187 to 0.1941	0.007596
	0.06009	-0.04905 to 0.1678	0.003611
	-0.01403	-0.1227 to 0.09493	0.000197
	-0.001259	-0.1101 to 0.1076	1.586e-06
	-0.02251	-0.1310 to 0.08653	0.0005065
	0.03112	-0.07797 to 0.1395	0.0009682
	-0.03124	-0.1396 to 0.07784	0.0009759
	0.05859	-0.05055 to 0.1664	0.003433
	0.00712	-0.1018 to 0.1158	5.07e-05
	0.05627	-0.05287 to 0.1641	0.003167
	-0.03708	-0.1453 to 0.07203	0.001375
	-0.03124	-0.1396 to 0.07784	0.0009759
	0.07697	-0.03212 to 0.1842	0.005924
	0.02365	-0.08538 to 0.1321	0.0005595
	0.09019	-0.01881 to 0.1971	0.008135
	-0.0633	-0.1709 to 0.04583	0.004007
	-0.001736	-0.1105 to 0.1071	3.014e-06
	-0.04793	-0.1559 to 0.06120	0.002298
	-0.02199	-0.1305 to 0.08704	0.0004835
	0.06103	-0.04811 to 0.1687	0.003725
	-0.07217	-0.1796 to 0.03694	0.005208
	0.09839	-0.01054 to 0.2050	0.00968
	-0.06179	-0.1695 to 0.04735	0.003818
	0.08818	-0.02084 to 0.1951	0.007776
	0.02204	-0.08698 to 0.1305	0.0004859
	-0.01884	-0.1274 to 0.09016	0.0003549
	-0.05115	-0.1591 to 0.05799	0.002617
	0.06663	-0.04249 to 0.1742	0.00444
	0.002933	-0.1059 to 0.1117	8.604e-06
	0.06991	-0.03921 to 0.1774	0.004887
	-0.004713	-0.1135 to 0.1042	2.221e-05
	0.01816	-0.09084 to 0.1267	0.0003298
	0.0394	-0.06972 to 0.1476	0.001552
	0.1254	0.01682 to 0.2311	0.01573
	0.08312	-0.02594 to 0.1902	0.006908
	0.01053	-0.09840 to 0.1192	0.0001108
	0.1628	0.05499 to 0.2669	0.02651
	-0.04301	-0.1511 to 0.06611	0.00185
	0.005068	-0.1038 to 0.1138	2.568e-05
	-0.008941	-0.1176 to 0.09998	7.993e-05
	-0.005294	-0.1140 to 0.1036	2.802e-05
	-0.01552	-0.1241 to 0.09345	0.000241
	0.01068	-0.09825 to 0.1194	0.0001141
	-0.0334	-0.1417 to 0.07570	0.001115
	-0.01552	-0.1241 to 0.09345	0.000241
	-0.02096	-0.1295 to 0.08806	0.0004395
	-0.01073	-0.1194 to 0.09820	0.0001151
	-0.07303	-0.1804 to 0.03607	0.005334
	0.03224	-0.07685 to 0.1406	0.001039
	0.0474	-0.06173 to 0.1554	0.002247
	0.07353	-0.03557 to 0.1809	0.005407
	0.05996	-0.04918 to 0.1677	0.003595
	0.009895	-0.09903 to 0.1186	9.791e-05
	-0.02949	-0.1379 to 0.07959	0.0008694
	0.09322	-0.01576 to 0.2000	0.008691
	0.1251	0.01655 to 0.2308	0.01566
	-0.0849	-0.1919 to 0.02414	0.007208
	0.1204	0.01170 to 0.2262	0.01449
	-0.05435	-0.1622 to 0.05479	0.002954
	-0.0119	-0.1206 to 0.09705	0.0001416
	-0.001154	-0.1100 to 0.1077	1.332e-06
	-0.03155	-0.1399 to 0.07753	0.0009956
	0.00847	-0.1004 to 0.1172	7.174e-05
	0.01073	-0.09820 to 0.1194	0.0001152
	0.02093	-0.08808 to 0.1295	0.0004383
	0.03155	-0.07753 to 0.1399	0.0009957
	-0.03798	-0.1462 to 0.07113	0.001442
	-0.003477	-0.1123 to 0.1054	1.209e-05
	-0.08544	-0.1925 to 0.02359	0.007301
	0.007548	-0.1014 to 0.1163	5.697e-05
	-0.03162	-0.1400 to 0.07746	0.0009999
	-0.03083	-0.1392 to 0.07825	0.0009507
	-0.02327	-0.1318 to 0.08576	0.0005416
	-0.001125	-0.1099 to 0.1077	1.266e-06
	-0.1007	-0.2073 to 0.008171	0.01015
	0.009935	-0.09899 to 0.1186	9.871e-05
	-0.01986	-0.1284 to 0.08915	0.0003946
	0.04475	-0.06438 to 0.1528	0.002003
	-0.02369	-0.1322 to 0.08535	0.0005612
	-0.03308	-0.1414 to 0.07602	0.001094
	0.03563	-0.07347 to 0.1439	0.001269
	-0.03144	-0.1398 to 0.07764	0.0009885
	0.009689	-0.09923 to 0.1184	9.388e-05
	0.01103	-0.09790 to 0.1197	0.0001217
	-0.02523	-0.1337 to 0.08382	0.0006363
	0.1125	0.003759 to 0.2187	0.01266
	-0.09154	-0.1984 to 0.01745	0.008379
	-0.07341	-0.1808 to 0.03570	0.005389
	-0.07394	-0.1813 to 0.03516	0.005468
	-0.02601	-0.1344 to 0.08305	0.0006763
	0.04382	-0.06531 to 0.1519	0.00192
	-0.01977	-0.1283 to 0.08924	0.0003908
	0.06921	-0.03991 to 0.1767	0.00479
	0.04706	-0.06208 to 0.1551	0.002214
	-0.0008808	-0.1097 to 0.1079	7.759e-07
	-0.07419	-0.1815 to 0.03491	0.005505
	0.0005122	-0.1083 to 0.1093	2.623e-07
	0.08114	-0.02793 to 0.1883	0.006584
	-0.06352	-0.1712 to 0.04561	0.004035
	0.05943	-0.04971 to 0.1672	0.003532
	-0.0049	-0.1137 to 0.1040	2.401e-05
	0.006587	-0.1023 to 0.1153	4.339e-05
	0.02323	-0.08581 to 0.1317	0.0005395
	-0.001282	-0.1101 to 0.1076	1.644e-06
	-0.03498	-0.1433 to 0.07412	0.001223
	0.06231	-0.04683 to 0.1700	0.003883
	-0.0646	-0.1722 to 0.04453	0.004173
	-0.09495	-0.2017 to 0.01401	0.009016
	0.1148	0.006061 to 0.2209	0.01318
	0.06434	-0.04479 to 0.1720	0.00414
	0.004953	-0.1039 to 0.1137	2.453e-05
	0.09524	-0.01372 to 0.2020	0.009071
	0.01441	-0.09456 to 0.1230	0.0002076
	-0.05594	-0.1638 to 0.05320	0.003129
	0.02005	-0.08896 to 0.1286	0.0004022
	-0.04404	-0.1521 to 0.06509	0.001939
	0.02378	-0.08526 to 0.1323	0.0005654
	-0.04801	-0.1560 to 0.06113	0.002305
	-0.07873	-0.1860 to 0.03035	0.006198
	-0.08874	-0.1957 to 0.02028	0.007874
	0.03855	-0.07057 to 0.1468	0.001486
	-0.005652	-0.1144 to 0.1032	3.194e-05
	-0.02547	-0.1339 to 0.08359	0.0006485
	-0.04322	-0.1513 to 0.06591	0.001868
	0.08715	-0.02187 to 0.1941	0.007596
	0.06009	-0.04905 to 0.1678	0.003611
	-0.01403	-0.1227 to 0.09493	0.000197
	-0.001259	-0.1101 to 0.1076	1.586e-06
	-0.02251	-0.1310 to 0.08653	0.0005065
	0.03112	-0.07797 to 0.1395	0.0009682
	-0.03124	-0.1396 to 0.07784	0.0009759
	0.05859	-0.05055 to 0.1664	0.003433
	0.00712	-0.1018 to 0.1158	5.07e-05
	0.05627	-0.05287 to 0.1641	0.003167
	-0.03708	-0.1453 to 0.07203	0.001375
	-0.03124	-0.1396 to 0.07784	0.0009759
	0.07697	-0.03212 to 0.1842	0.005924
	0.02365	-0.08538 to 0.1321	0.0005595
	0.09019	-0.01881 to 0.1971	0.008135
	-0.0633	-0.1709 to 0.04583	0.004007
	-0.001736	-0.1105 to 0.1071	3.014e-06
	-0.04793	-0.1559 to 0.06120	0.002298
	-0.02199	-0.1305 to 0.08704	0.0004835
	0.06103	-0.04811 to 0.1687	0.003725
	-0.07217	-0.1796 to 0.03694	0.005208
	0.09839	-0.01054 to 0.2050	0.00968
	-0.06179	-0.1695 to 0.04735	0.003818
	0.08818	-0.02084 to 0.1951	0.007776
	0.02204	-0.08698 to 0.1305	0.0004859
	-0.01884	-0.1274 to 0.09016	0.0003549
	-0.05115	-0.1591 to 0.05799	0.002617
	0.06663	-0.04249 to 0.1742	0.00444
	0.002933	-0.1059 to 0.1117	8.604e-06
	0.06991	-0.03921 to 0.1774	0.004887
	-0.004713	-0.1135 to 0.1042	2.221e-05
	0.01816	-0.09084 to 0.1267	0.0003298
	0.0394	-0.06972 to 0.1476	0.001552
	0.1254	0.01682 to 0.2311	0.01573
	0.08312	-0.02594 to 0.1902	0.006908
	0.01053	-0.09840 to 0.1192	0.0001108
	0.1628	0.05499 to 0.2669	0.02651
	-0.04301	-0.1511 to 0.06611	0.00185
	0.005068	-0.1038 to 0.1138	2.568e-05
	-0.008941	-0.1176 to 0.09998	7.993e-05
	-0.005294	-0.1140 to 0.1036	2.802e-05
	-0.01552	-0.1241 to 0.09345	0.000241
	0.01068	-0.09825 to 0.1194	0.0001141
	-0.0334	-0.1417 to 0.07570	0.001115
	-0.01552	-0.1241 to 0.09345	0.000241
	-0.02096	-0.1295 to 0.08806	0.0004395
	-0.01073	-0.1194 to 0.09820	0.0001151
	-0.07303	-0.1804 to 0.03607	0.005334
	0.03224	-0.07685 to 0.1406	0.001039
	0.0474	-0.06173 to 0.1554	0.002247
	0.07353	-0.03557 to 0.1809	0.005407
	0.05996	-0.04918 to 0.1677	0.003595
	0.009895	-0.09903 to 0.1186	9.791e-05
	-0.02949	-0.1379 to 0.07959	0.0008694
	0.09322	-0.01576 to 0.2000	0.008691
	0.1251	0.01655 to 0.2308	0.01566
	-0.0849	-0.1919 to 0.02414	0.007208
	0.1204	0.01170 to 0.2262	0.01449
	-0.05435	-0.1622 to 0.05479	0.002954
	-0.0119	-0.1206 to 0.09705	0.0001416
	-0.001154	-0.1100 to 0.1077	1.332e-06
	-0.03155	-0.1399 to 0.07753	0.0009956
	0.00847	-0.1004 to 0.1172	7.174e-05
	0.01073	-0.09820 to 0.1194	0.0001152
	0.02093	-0.08808 to 0.1295	0.0004383
	0.03155	-0.07753 to 0.1399	0.0009957
	-0.03798	-0.1462 to 0.07113	0.001442
	-0.003477	-0.1123 to 0.1054	1.209e-05
	-0.08544	-0.1925 to 0.02359	0.007301
	0.007548	-0.1014 to 0.1163	5.697e-05
	-0.03162	-0.1400 to 0.07746	0.0009999
	-0.03083	-0.1392 to 0.07825	0.0009507
	-0.02327	-0.1318 to 0.08576	0.0005416
	-0.001125	-0.1099 to 0.1077	1.266e-06
	-0.1007	-0.2073 to 0.008171	0.01015
	0.009935	-0.09899 to 0.1186	9.871e-05
	-0.01986	-0.1284 to 0.08915	0.0003946
	0.04475	-0.06438 to 0.1528	0.002003
	-0.02369	-0.1322 to 0.08535	0.0005612
	-0.03308	-0.1414 to 0.07602	0.001094
	0.03563	-0.07347 to 0.1439	0.001269
	-0.03144	-0.1398 to 0.07764	0.0009885
	0.009689	-0.09923 to 0.1184	9.388e-05
	0.01103	-0.09790 to 0.1197	0.0001217
	-0.02523	-0.1337 to 0.08382	0.0006363
	0.1125	0.003759 to 0.2187	0.01266
	-0.09154	-0.1984 to 0.01745	0.008379
	-0.07341	-0.1808 to 0.03570	0.005389
	-0.07394	-0.1813 to 0.03516	0.005468
	-0.02601	-0.1344 to 0.08305	0.0006763
	0.04382	-0.06531 to 0.1519	0.00192
	-0.01977	-0.1283 to 0.08924	0.0003908
	0.06921	-0.03991 to 0.1767	0.00479
	0.04706	-0.06208 to 0.1551	0.002214
	-0.0008808	-0.1097 to 0.1079	7.759e-07
	-0.07419	-0.1815 to 0.03491	0.005505
	0.0005122	-0.1083 to 0.1093	2.623e-07
	0.08114	-0.02793 to 0.1883	0.006584
	-0.06352	-0.1712 to 0.04561	0.004035
	0.05943	-0.04971 to 0.1672	0.003532
	-0.0049	-0.1137 to 0.1040	2.401e-05
	0.006587	-0.1023 to 0.1153	4.339e-05
	0.02323	-0.08581 to 0.1317	0.0005395
	-0.001282	-0.1101 to 0.1076	1.644e-06
	-0.03498	-0.1433 to 0.07412	0.001223
	0.06231	-0.04683 to 0.1700	0.003883
	-0.0646	-0.1722 to 0.04453	0.004173
	-0.09495	-0.2017 to 0.01401	0.009016
	0.1148	0.006061 to 0.2209	0.01318
	0.06434	-0.04479 to 0.1720	0.00414
	0.004953	-0.1039 to 0.1137	2.453e-05
	0.09524	-0.01372 to 0.2020	0.009071
	0.01441	-0.09456 to 0.1230	0.0002076
	-0.05594	-0.1638 to 0.05320	0.003129
	0.02005	-0.08896 to 0.1286	0.0004022
	-0.04404	-0.1521 to 0.06509	0.001939
	0.02378	-0.08526 to 0.1323	0.0005654
	-0.04801	-0.1560 to 0.06113	0.002305
	-0.07873	-0.1860 to 0.03035	0.006198
	-0.08874	-0.1957 to 0.02028	0.007874
	0.03855	-0.07057 to 0.1468	0.001486
	-0.005652	-0.1144 to 0.1032	3.194e-05
	-0.02547	-0.1339 to 0.08359	0.0006485
	-0.04322	-0.1513 to 0.06591	0.001868
	0.08715	-0.02187 to 0.1941	0.007596
	0.06009	-0.04905 to 0.1678	0.003611
	-0.01403	-0.1227 to 0.09493	0.000197
	-0.001259	-0.1101 to 0.1076	1.586e-06
	-0.02251	-0.1310 to 0.08653	0.0005065
	0.03112	-0.07797 to 0.1395	0.0009682
	-0.03124	-0.1396 to 0.07784	0.0009759
	0.05859	-0.05055 to 0.1664	0.003433
	0.00712	-0.1018 to 0.1158	5.07e-05
	0.05627	-0.05287 to 0.1641	0.003167
	-0.03708	-0.1453 to 0.07203	0.001375
	-0.03124	-0.1396 to 0.07784	0.0009759
	0.07697	-0.03212 to 0.1842	0.005924
	0.02365	-0.08538 to 0.1321	0.0005595
	0.09019	-0.01881 to 0.1971	0.008135
	-0.0633	-0.1709 to 0.04583	0.004007
	-0.001736	-0.1105 to 0.1071	3.014e-06
	-0.04793	-0.1559 to 0.06120	0.002298
	-0.02199	-0.1305 to 0.08704	0.0004835
	0.06103	-0.04811 to 0.1687	0.003725
	-0.07217	-0.1796 to 0.03694	0.005208
	0.09839	-0.01054 to 0.2050	0.00968
	-0.06179	-0.1695 to 0.04735	0.003818
	0.08818	-0.02084 to 0.1951	0.007776
	0.02204	-0.08698 to 0.1305	0.0004859
	-0.01884	-0.1274 to 0.09016	0.0003549
	-0.05115	-0.1591 to 0.05799	0.002617
	0.06663	-0.04249 to 0.1742	0.00444
	0.002933	-0.1059 to 0.1117	8.604e-06
	0.06991	-0.03921 to 0.1774	0.004887
	-0.004713	-0.1135 to 0.1042	2.221e-05
	0.01816	-0.09084 to 0.1267	0.0003298
	0.0394	-0.06972 to 0.1476	0.001552
	0.1254	0.01682 to 0.2311	0.01573
	0.08312	-0.02594 to 0.1902	0.006908
	0.01053	-0.09840 to 0.1192	0.0001108
	0.1628	0.05499 to 0.2669	0.02651
	-0.04301	-0.1511 to 0.06611	0.00185
	0.005068	-0.1038 to 0.1138	2.568e-05
	-0.008941	-0.1176 to 0.09998	7.993e-05
	-0.005294	-0.1140 to 0.1036	2.802e-05
	-0.01552	-0.1241 to 0.09345	0.000241
	0.01068	-0.09825 to 0.1194	0.0001141
	-0.0334	-0.1417 to 0.07570	0.001115
	-0.01552	-0.1241 to 0.09345	0.000241
	-0.02096	-0.1295 to 0.08806	0.0004395
	-0.01073	-0.1194 to 0.09820	0.0001151
	-0.07303	-0.1804 to 0.03607	0.005334
	0.03224	-0.07685 to 0.1406	0.001039
	0.0474	-0.06173 to 0.1554	0.002247
	0.07353	-0.03557 to 0.1809	0.005407
	0.05996	-0.04918 to 0.1677	0.003595
	0.009895	-0.09903 to 0.1186	9.791e-05
	-0.02949	-0.1379 to 0.07959	0.0008694
	0.09322	-0.01576 to 0.2000	0.008691
	0.1251	0.01655 to 0.2308	0.01566
	-0.0849	-0.1919 to 0.02414	0.007208
	0.1204	0.01170 to 0.2262	0.01449
	-0.05435	-0.1622 to 0.05479	0.002954
	-0.0119	-0.1206 to 0.09705	0.0001416
	-0.001154	-0.1100 to 0.1077	1.332e-06
	-0.03155	-0.1399 to 0.07753	0.0009956
	0.00847	-0.1004 to 0.1172	7.174e-05
	0.01073	-0.09820 to 0.1194	0.0001152
	0.02093	-0.08808 to 0.1295	0.0004383
	0.03155	-0.07753 to 0.1399	0.0009957
	-0.03798	-0.1462 to 0.07113	0.001442
	-0.003477	-0.1123 to 0.1054	1.209e-05
	-0.08544	-0.1925 to 0.02359	0.007301
	0.007548	-0.1014 to 0.1163	5.697e-05
	-0.03162	-0.1400 to 0.07746	0.0009999
	-0.03083	-0.1392 to 0.07825	0.0009507
	-0.02327	-0.1318 to 0.08576	0.0005416
	-0.001125	-0.1099 to 0.1077	1.266e-06
	-0.1007	-0.2073 to 0.008171	0.01015
	0.009935	-0.09899 to 0.1186	9.871e-05
	-0.01986	-0.1284 to 0.08915	0.0003946
	0.04475	-0.06438 to 0.1528	0.002003
	-0.02369	-0.1322 to 0.08535	0.0005612
	-0.03308	-0.1414 to 0.07602	0.001094
	0.03563	-0.07347 to 0.1439	0.001269
	-0.03144	-0.1398 to 0.07764	0.0009885
	0.009689	-0.09923 to 0.1184	9.388e-05
	0.01103	-0.09790 to 0.1197	0.0001217
	-0.02523	-0.1337 to 0.08382	0.0006363
	0.1125	0.003759 to 0.2187	0.01266
	-0.09154	-0.1984 to 0.01745	0.008379
	-0.07341	-0.1808 to 0.03570	0.005389
	-0.07394	-0.1813 to 0.03516	0.005468
	-0.02601	-0.1344 to 0.08305	0.0006763
	0.04382	-0.06531 to 0.1519	0.00192
	-0.01977	-0.1283 to 0.08924	0.0003908
	0.06921	-0.03991 to 0.1767	0.00479
	0.04706	-0.06208 to 0.1551	0.002214
	-0.0008808	-0.1097 to 0.1079	7.759e-07
	-0.07419	-0.1815 to 0.03491	0.005505
	0.0005122	-0.1083 to 0.1093	2.623e-07
	0.08114	-0.02793 to 0.1883	0.006584
	-0.06352	-0.1712 to 0.04561	0.004035
	0.05943	-0.04971 to 0.1672	0.003532
	-0.0049	-0.1137 to 0.1040	2.401e-05
	0.006587	-0.1023 to 0.1153	4.339e-05
	0.02323	-0.08581 to 0.1317	0.0005395
	-0.001282	-0.1101 to 0.1076	1.644e-06
	-0.03498	-0.1433 to 0.07412	0.001223
	0.06231	-0.04683 to 0.1700	0.003883
	-0.0646	-0.1722 to 0.04453	0.004173
	-0.09495	-0.2017 to 0.01401	0.009016
	0.1148	0.006061 to 0.2209	0.01318
	0.06434	-0.04479 to 0.1720	0.00414
	0.004953	-0.1039 to 0.1137	2.453e-05
	0.09524	-0.01372 to 0.2020	0.009071
	0.01441	-0.09456 to 0.1230	0.0002076
	-0.05594	-0.1638 to 0.05320	0.003129
	0.02005	-0.08896 to 0.1286	0.0004022
	-0.04404	-0.1521 to 0.06509	0.001939
	0.02378	-0.08526 to 0.1323	0.0005654
	-0.04801	-0.1560 to 0.06113	0.002305
	-0.07873	-0.1860 to 0.03035	0.006198
	-0.08874	-0.1957 to 0.02028	0.007874
	0.03855	-0.07057 to 0.1468	0.001486
	-0.005652	-0.1144 to 0.1032	3.194e-05
	-0.02547	-0.1339 to 0.08359	0.0006485
	-0.04322	-0.1513 to 0.06591	0.001868
	0.08715	-0.02187 to 0.1941	0.007596
	0.06009	-0.04905 to 0.1678	0.003611
	-0.01403	-0.1227 to 0.09493	0.000197
	-0.001259	-0.1101 to 0.1076	1.586e-06
	-0.02251	-0.1310 to 0.08653	0.0005065
	0.03112	-0.07797 to 0.1395	0.0009682
	-0.03124	-0.1396 to 0.07784	0.0009759
	0.05859	-0.05055 to 0.1664	0.003433
	0.00712	-0.1018 to 0.1158	5.07e-05
	0.05627	-0.05287 to 0.1641	0.003167
	-0.03708	-0.1453 to 0.07203	0.001375
	-0.03124	-0.1396 to 0.07784	0.0009759
	0.07697	-0.03212 to 0.1842	0.005924
	0.02365	-0.08538 to 0.1321	0.0005595
	0.09019	-0.01881 to 0.1971	0.008135
	-0.0633	-0.1709 to 0.04583	0.004007
	-0.001736	-0.1105 to 0.1071	3.014e-06
	-0.04793	-0.1559 to 0.06120	0.002298
	-0.02199	-0.1305 to 0.08704	0.0004835
	0.06103	-0.04811 to 0.1687	0.003725
	-0.07217	-0.1796 to 0.03694	0.005208
	0.09839	-0.01054 to 0.2050	0.00968
	-0.06179	-0.1695 to 0.04735	0.003818
	0.08818	-0.02084 to 0.1951	0.007776
	0.02204	-0.08698 to 0.1305	0.0004859
	-0.01884	-0.1274 to 0.09016	0.0003549
	-0.05115	-0.1591 to 0.05799	0.002617
	0.06663	-0.04249 to 0.1742	0.00444
	0.002933	-0.1059 to 0.1117	8.604e-06
	0.06991	-0.03921 to 0.1774	0.004887
	-0.004713	-0.1135 to 0.1042	2.221e-05
	0.01816	-0.09084 to 0.1267	0.0003298
	0.0394	-0.06972 to 0.1476	0.001552
	0.1254	0.01682 to 0.2311	0.01573
	0.08312	-0.02594 to 0.1902	0.006908
	0.01053	-0.09840 to 0.1192	0.0001108
	0.1628	0.05499 to 0.2669	0.02651
	-0.04301	-0.1511 to 0.06611	0.00185
	0.005068	-0.1038 to 0.1138	2.568e-05
	-0.008941	-0.1176 to 0.09998	7.993e-05
	-0.005294	-0.1140 to 0.1036	2.802e-05
	-0.01552	-0.1241 to 0.09345	0.000241
	0.01068	-0.09825 to 0.1194	0.0001141
	-0.0334	-0.1417 to 0.07570	0.001115
	-0.01552	-0.1241 to 0.09345	0.000241
	-0.02096	-0.1295 to 0.08806	0.0004395
	-0.01073	-0.1194 to 0.09820	0.0001151
	-0.07303	-0.1804 to 0.03607	0.005334
	0.03224	-0.07685 to 0.1406	0.001039
	0.0474	-0.06173 to 0.1554	0.002247
	0.07353	-0.03557 to 0.1809	0.005407
	0.05996	-0.04918 to 0.1677	0.003595
	0.009895	-0.09903 to 0.1186	9.791e-05
	-0.02949	-0.1379 to 0.07959	0.0008694
	0.09322	-0.01576 to 0.2000	0.008691
	0.1251	0.01655 to 0.2308	0.01566
	-0.0849	-0.1919 to 0.02414	0.007208
	0.1204	0.01170 to 0.2262	0.01449
	-0.05435	-0.1622 to 0.05479	0.002954
	-0.0119	-0.1206 to 0.09705	0.0001416
	-0.001154	-0.1100 to 0.1077	1.332e-06
	-0.03155	-0.1399 to 0.07753	0.0009956
	0.00847	-0.1004 to 0.1172	7.174e-05
	0.01073	-0.09820 to 0.1194	0.0001152
	0.02093	-0.08808 to 0.1295	0.0004383
	0.03155	-0.07753 to 0.1399	0.0009957
	-0.03798	-0.1462 to 0.07113	0.001442
	-0.003477	-0.1123 to 0.1054	1.209e-05
	-0.08544	-0.1925 to 0.02359	0.007301
	0.007548	-0.1014 to 0.1163	5.697e-05
	-0.03162	-0.1400 to 0.07746	0.0009999
	-0.03083	-0.1392 to 0.07825	0.0009507
	-0.02327	-0.1318 to 0.08576	0.0005416
	-0.001125	-0.1099 to 0.1077	1.266e-06
	-0.1007	-0.2073 to 0.008171	0.01015
	0.009935	-0.09899 to 0.1186	9.871e-05
	-0.01986	-0.1284 to 0.08915	0.0003946
	0.04475	-0.06438 to 0.1528	0.002003
	-0.02369	-0.1322 to 0.08535	0.0005612
	-0.03308	-0.1414 to 0.07602	0.001094
	0.03563	-0.07347 to 0.1439	0.001269
	-0.03144	-0.1398 to 0.07764	0.0009885
	0.009689	-0.09923 to 0.1184	9.388e-05
	0.01103	-0.09790 to 0.1197	0.0001217
	-0.02523	-0.1337 to 0.08382	0.0006363
	0.1125	0.003759 to 0.2187	0.01266
	-0.09154	-0.1984 to 0.01745	0.008379
	-0.07341	-0.1808 to 0.03570	0.005389
	-0.07394	-0.1813 to 0.03516	0.005468
	-0.02601	-0.1344 to 0.08305	0.0006763
	0.04382	-0.06531 to 0.1519	0.00192
	-0.01977	-0.1283 to 0.08924	0.0003908
	0.06921	-0.03991 to 0.1767	0.00479
	0.04706	-0.06208 to 0.1551	0.002214
	-0.0008808	-0.1097 to 0.1079	7.759e-07
	-0.07419	-0.1815 to 0.03491	0.005505
	0.0005122	-0.1083 to 0.1093	2.623e-07
	0.08114	-0.02793 to 0.1883	0.006584
	-0.06352	-0.1712 to 0.04561	0.004035
	0.05943	-0.04971 to 0.1672	0.003532
	-0.0049	-0.1137 to 0.1040	2.401e-05
	0.006587	-0.1023 to 0.1153	4.339e-05
	0.02323	-0.08581 to 0.1317	0.0005395
	-0.001282	-0.1101 to 0.1076	1.644e-06
	-0.03498	-0.1433 to 0.07412	0.001223
	0.06231	-0.04683 to 0.1700	0.003883
	-0.0646	-0.1722 to 0.04453	0.004173
	-0.09495	-0.2017 to 0.01401	0.009016
	0.1148	0.006061 to 0.2209	0.01318
	0.06434	-0.04479 to 0.1720	0.00414
	0.004953	-0.1039 to 0.1137	2.453e-05
	0.09524	-0.01372 to 0.2020	0.009071
	0.01441	-0.09456 to 0.1230	0.0002076
	-0.05594	-0.1638 to 0.05320	0.003129
	0.02005	-0.08896 to 0.1286	0.0004022
	-0.04404	-0.1521 to 0.06509	0.001939
	0.02378	-0.08526 to 0.1323	0.0005654
	-0.04801	-0.1560 to 0.06113	0.002305
	-0.07873	-0.1860 to 0.03035	0.006198
	-0.08874	-0.1957 to 0.02028	0.007874
	0.03855	-0.07057 to 0.1468	0.001486
	-0.005652	-0.1144 to 0.1032	3.194e-05
	-0.02547	-0.1339 to 0.08359	0.0006485
	-0.04322	-0.1513 to 0.06591	0.001868
	0.08715	-0.02187 to 0.1941	0.007596
	0.06009	-0.04905 to 0.1678	0.003611
	-0.01403	-0.1227 to 0.09493	0.000197
	-0.001259	-0.1101 to 0.1076	1.586e-06
	-0.02251	-0.1310 to 0.08653	0.0005065
	0.03112	-0.07797 to 0.1395	0.0009682
	-0.03124	-0.1396 to 0.07784	0.0009759
	0.05859	-0.05055 to 0.1664	0.003433
	0.00712	-0.1018 to 0.1158	5.07e-05
	0.05627	-0.05287 to 0.1641	0.003167
	-0.03708	-0.1453 to 0.07203	0.001375
	-0.03124	-0.1396 to 0.07784	0.0009759
	0.07697	-0.03212 to 0.1842	0.005924
	0.02365	-0.08538 to 0.1321	0.0005595
	0.09019	-0.01881 to 0.1971	0.008135
	-0.0633	-0.1709 to 0.04583	0.004007
	-0.001736	-0.1105 to 0.1071	3.014e-06
	-0.04793	-0.1559 to 0.06120	0.002298
	-0.02199	-0.1305 to 0.08704	0.0004835
	0.06103	-0.04811 to 0.1687	0.003725
	-0.07217	-0.1796 to 0.03694	0.005208
	0.09839	-0.01054 to 0.2050	0.00968
	-0.06179	-0.1695 to 0.04735	0.003818
	0.08818	-0.02084 to 0.1951	0.007776
	0.02204	-0.08698 to 0.1305	0.0004859
	-0.01884	-0.1274 to 0.09016	0.0003549
	-0.05115	-0.1591 to 0.05799	0.002617
	0.06663	-0.04249 to 0.1742	0.00444
	0.002933	-0.1059 to 0.1117	8.604e-06
	0.06991	-0.03921 to 0.1774	0.004887
	-0.004713	-0.1135 to 0.1042	2.221e-05
	0.01816	-0.09084 to 0.1267	0.0003298
	0.0394	-0.06972 to 0.1476	0.001552
	0.1254	0.01682 to 0.2311	0.01573
	0.08312	-0.02594 to 0.1902	0.006908
	0.01053	-0.09840 to 0.1192	0.0001108
	0.1628	0.05499 to 0.2669	0.02651
	-0.04301	-0.1511 to 0.06611	0.00185
	0.005068	-0.1038 to 0.1138	2.568e-05
	-0.008941	-0.1176 to 0.09998	7.993e-05
	-0.005294	-0.1140 to 0.1036	2.802e-05
	-0.01552	-0.1241 to 0.09345	0.000241
	0.01068	-0.09825 to 0.1194	0.0001141
	-0.0334	-0.1417 to 0.07570	0.001115
	-0.01552	-0.1241 to 0.09345	0.000241
	-0.02096	-0.1295 to 0.08806	0.0004395
	-0.01073	-0.1194 to 0.09820	0.0001151
	-0.07303	-0.1804 to 0.03607	0.005334
	0.03224	-0.07685 to 0.1406	0.001039
	0.0474	-0.06173 to 0.1554	0.002247
	0.07353	-0.03557 to 0.1809	0.005407
	0.05996	-0.04918 to 0.1677	0.003595
	0.009895	-0.09903 to 0.1186	9.791e-05
	-0.02949	-0.1379 to 0.07959	0.0008694
	0.09322	-0.01576 to 0.2000	0.008691
	0.1251	0.01655 to 0.2308	0.01566
	-0.0849	-0.1919 to 0.02414	0.007208
	0.1204	0.01170 to 0.2262	0.01449
	-0.05435	-0.1622 to 0.05479	0.002954
	-0.0119	-0.1206 to 0.09705	0.0001416
	-0.001154	-0.1100 to 0.1077	1.332e-06
	-0.03155	-0.1399 to 0.07753	0.0009956
	0.00847	-0.1004 to 0.1172	7.174e-05
	0.01073	-0.09820 to 0.1194	0.0001152
	0.02093	-0.08808 to 0.1295	0.0004383
	0.03155	-0.07753 to 0.1399	0.0009957
	-0.03798	-0.1462 to 0.07113	0.001442
	-0.003477	-0.1123 to 0.1054	1.209e-05
	-0.08544	-0.1925 to 0.02359	0.007301
	0.007548	-0.1014 to 0.1163	5.697e-05
	-0.03162	-0.1400 to 0.07746	0.0009999
	-0.03083	-0.1392 to 0.07825	0.0009507
	-0.02327	-0.1318 to 0.08576	0.0005416
	-0.001125	-0.1099 to 0.1077	1.266e-06
	-0.1007	-0.2073 to 0.008171	0.01015
	0.009935	-0.09899 to 0.1186	9.871e-05
	-0.01986	-0.1284 to 0.08915	0.0003946
	0.04475	-0.06438 to 0.1528	0.002003
	-0.02369	-0.1322 to 0.08535	0.0005612
	-0.03308	-0.1414 to 0.07602	0.001094
	0.03563	-0.07347 to 0.1439	0.001269
	-0.03144	-0.1398 to 0.07764	0.0009885
	0.009689	-0.09923 to 0.1184	9.388e-05
	0.01103	-0.09790 to 0.1197	0.0001217
	-0.02523	-0.1337 to 0.08382	0.0006363
	0.1125	0.003759 to 0.2187	0.01266
	-0.09154	-0.1984 to 0.01745	0.008379
	-0.07341	-0.1808 to 0.03570	0.005389
	-0.07394	-0.1813 to 0.03516	0.005468
	-0.02601	-0.1344 to 0.08305	0.0006763
	0.04382	-0.06531 to 0.1519	0.00192
	-0.01977	-0.1283 to 0.08924	0.0003908
	0.06921	-0.03991 to 0.1767	0.00479
	0.04706	-0.06208 to 0.1551	0.002214
	-0.0008808	-0.1097 to 0.1079	7.759e-07
	-0.07419	-0.1815 to 0.03491	0.005505
	0.0005122	-0.1083 to 0.1093	2.623e-07
	0.08114	-0.02793 to 0.1883	0.006584
	-0.06352	-0.1712 to 0.04561	0.004035
	0.05943	-0.04971 to 0.1672	0.003532
	-0.0049	-0.1137 to 0.1040	2.401e-05
	0.006587	-0.1023 to 0.1153	4.339e-05
	0.02323	-0.08581 to 0.1317	0.0005395
	-0.001282	-0.1101 to 0.1076	1.644e-06
	-0.03498	-0.1433 to 0.07412	0.001223
	0.06231	-0.04683 to 0.1700	0.003883
	-0.0646	-0.1722 to 0.04453	0.004173
	-0.09495	-0.2017 to 0.01401	0.009016
	0.1148	0.006061 to 0.2209	0.01318
	0.06434	-0.04479 to 0.1720	0.00414
	0.004953	-0.1039 to 0.1137	2.453e-05
	0.09524	-0.01372 to 0.2020	0.009071
	0.01441	-0.09456 to 0.1230	0.0002076
	-0.05594	-0.1638 to 0.05320	0.003129
	0.02005	-0.08896 to 0.1286	0.0004022
	-0.04404	-0.1521 to 0.06509	0.001939
	0.02378	-0.08526 to 0.1323	0.0005654
	-0.04801	-0.1560 to 0.06113	0.002305
	-0.07873	-0.1860 to 0.03035	0.006198
	-0.08874	-0.1957 to 0.02028	0.007874
	0.03855	-0.07057 to 0.1468	0.001486
	-0.005652	-0.1144 to 0.1032	3.194e-05
	-0.02547	-0.1339 to 0.08359	0.0006485
	-0.04322	-0.1513 to 0.06591	0.001868
	0.08715	-0.02187 to 0.1941	0.007596
	0.06009	-0.04905 to 0.1678	0.003611
	-0.01403	-0.1227 to 0.09493	0.000197
	-0.001259	-0.1101 to 0.1076	1.586e-06
	-0.02251	-0.1310 to 0.08653	0.0005065
	0.03112	-0.07797 to 0.1395	0.0009682
	-0.03124	-0.1396 to 0.07784	0.0009759
	0.05859	-0.05055 to 0.1664	0.003433
	0.00712	-0.1018 to 0.1158	5.07e-05
	0.05627	-0.05287 to 0.1641	0.003167
	-0.03708	-0.1453 to 0.07203	0.001375
	-0.03124	-0.1396 to 0.07784	0.0009759
	0.07697	-0.03212 to 0.1842	0.005924
	0.02365	-0.08538 to 0.1321	0.0005595
	0.09019	-0.01881 to 0.1971	0.008135
	-0.0633	-0.1709 to 0.04583	0.004007
	-0.001736	-0.1105 to 0.1071	3.014e-06
	-0.04793	-0.1559 to 0.06120	0.002298
	-0.02199	-0.1305 to 0.08704	0.0004835
	0.06103	-0.04811 to 0.1687	0.003725
	-0.07217	-0.1796 to 0.03694	0.005208
	0.09839	-0.01054 to 0.2050	0.00968
	-0.06179	-0.1695 to 0.04735	0.003818
	0.08818	-0.02084 to 0.1951	0.007776
	0.02204	-0.08698 to 0.1305	0.0004859
	-0.01884	-0.1274 to 0.09016	0.0003549
	-0.05115	-0.1591 to 0.05799	0.002617
	0.06663	-0.04249 to 0.1742	0.00444
	0.002933	-0.1059 to 0.1117	8.604e-06
	0.06991	-0.03921 to 0.1774	0.004887
	-0.004713	-0.1135 to 0.1042	2.221e-05
	0.01816	-0.09084 to 0.1267	0.0003298
	0.0394	-0.06972 to 0.1476	0.001552
	0.1254	0.01682 to 0.2311	0.01573
	0.08312	-0.02594 to 0.1902	0.006908
	0.01053	-0.09840 to 0.1192	0.0001108
	0.1628	0.05499 to 0.2669	0.02651
	-0.04301	-0.1511 to 0.06611	0.00185
	0.005068	-0.1038 to 0.1138	2.568e-05
	-0.008941	-0.1176 to 0.09998	7.993e-05
	-0.005294	-0.1140 to 0.1036	2.802e-05
	-0.01552	-0.1241 to 0.09345	0.000241
	0.01068	-0.09825 to 0.1194	0.0001141
	-0.0334	-0.1417 to 0.07570	0.001115
	-0.01552	-0.1241 to 0.09345	0.000241
	-0.02096	-0.1295 to 0.08806	0.0004395
	-0.01073	-0.1194 to 0.09820	0.0001151
	-0.07303	-0.1804 to 0.03607	0.005334
	0.03224	-0.07685 to 0.1406	0.001039
	0.0474	-0.06173 to 0.1554	0.002247
	0.07353	-0.03557 to 0.1809	0.005407
	0.05996	-0.04918 to 0.1677	0.003595
	0.009895	-0.09903 to 0.1186	9.791e-05
	-0.02949	-0.1379 to 0.07959	0.0008694
	0.09322	-0.01576 to 0.2000	0.008691
	0.1251	0.01655 to 0.2308	0.01566
	-0.0849	-0.1919 to 0.02414	0.007208
	0.1204	0.01170 to 0.2262	0.01449
	-0.05435	-0.1622 to 0.05479	0.002954
	-0.0119	-0.1206 to 0.09705	0.0001416
	-0.001154	-0.1100 to 0.1077	1.332e-06
	-0.03155	-0.1399 to 0.07753	0.0009956
	0.00847	-0.1004 to 0.1172	7.174e-05
	0.01073	-0.09820 to 0.1194	0.0001152
	0.02093	-0.08808 to 0.1295	0.0004383
	0.03155	-0.07753 to 0.1399	0.0009957
	-0.03798	-0.1462 to 0.07113	0.001442
	-0.003477	-0.1123 to 0.1054	1.209e-05
	-0.08544	-0.1925 to 0.02359	0.007301
	0.007548	-0.1014 to 0.1163	5.697e-05
	-0.03162	-0.1400 to 0.07746	0.0009999
	-0.03083	-0.1392 to 0.07825	0.0009507
	-0.02327	-0.1318 to 0.08576	0.0005416
	-0.001125	-0.1099 to 0.1077	1.266e-06
	-0.1007	-0.2073 to 0.008171	0.01015
	0.009935	-0.09899 to 0.1186	9.871e-05
	-0.01986	-0.1284 to 0.08915	0.0003946
	0.04475	-0.06438 to 0.1528	0.002003
	-0.02369	-0.1322 to 0.08535	0.0005612
	-0.03308	-0.1414 to 0.07602	0.001094
	0.03563	-0.07347 to 0.1439	0.001269
	-0.03144	-0.1398 to 0.07764	0.0009885
	0.009689	-0.09923 to 0.1184	9.388e-05
	0.01103	-0.09790 to 0.1197	0.0001217
	-0.02523	-0.1337 to 0.08382	0.0006363
	0.1125	0.003759 to 0.2187	0.01266
	-0.09154	-0.1984 to 0.01745	0.008379
	-0.07341	-0.1808 to 0.03570	0.005389
	-0.07394	-0.1813 to 0.03516	0.005468
	-0.02601	-0.1344 to 0.08305	0.0006763
	0.04382	-0.06531 to 0.1519	0.00192
	-0.01977	-0.1283 to 0.08924	0.0003908
	0.06921	-0.03991 to 0.1767	0.00479
	0.04706	-0.06208 to 0.1551	0.002214
	-0.0008808	-0.1097 to 0.1079	7.759e-07
	-0.07419	-0.1815 to 0.03491	0.005505
	0.0005122	-0.1083 to 0.1093	2.623e-07
	0.08114	-0.02793 to 0.1883	0.006584
	-0.06352	-0.1712 to 0.04561	0.004035
	0.05943	-0.04971 to 0.1672	0.003532
	-0.0049	-0.1137 to 0.1040	2.401e-05
	0.006587	-0.1023 to 0.1153	4.339e-05
	0.02323	-0.08581 to 0.1317	0.0005395
	-0.001282	-0.1101 to 0.1076	1.644e-06
	-0.03498	-0.1433 to 0.07412	0.001223
	0.06231	-0.04683 to 0.1700	0.003883
	-0.0646	-0.1722 to 0.04453	0.004173
	-0.09495	-0.2017 to 0.01401	0.009016
	0.1148	0.006061 to 0.2209	0.01318
	0.06434	-0.04479 to 0.1720	0.00414
	0.004953	-0.1039 to 0.1137	2.453e-05
	0.09524	-0.01372 to 0.2020	0.009071
	0.01441	-0.09456 to 0.1230	0.0002076
	-0.05594	-0.1638 to 0.05320	0.003129
	0.02005	-0.08896 to 0.1286	0.0004022
	-0.04404	-0.1521 to 0.06509	0.001939
	0.02378	-0.08526 to 0.1323	0.0005654
	-0.04801	-0.1560 to 0.06113	0.002305
	-0.07873	-0.1860 to 0.03035	0.006198
	-0.08874	-0.1957 to 0.02028	0.007874
	0.03855	-0.07057 to 0.1468	0.001486
	-0.005652	-0.1144 to 0.1032	3.194e-05
	-0.02547	-0.1339 to 0.08359	0.0006485
	-0.04322	-0.1513 to 0.06591	0.001868
	0.08715	-0.02187 to 0.1941	0.007596
	0.06009	-0.04905 to 0.1678	0.003611
	-0.01403	-0.1227 to 0.09493	0.000197
	-0.001259	-0.1101 to 0.1076	1.586e-06
	-0.02251	-0.1310 to 0.08653	0.0005065
	0.03112	-0.07797 to 0.1395	0.0009682
	-0.03124	-0.1396 to 0.07784	0.0009759
	0.05859	-0.05055 to 0.1664	0.003433
	0.00712	-0.1018 to 0.1158	5.07e-05
	0.05627	-0.05287 to 0.1641	0.003167
	-0.03708	-0.1453 to 0.07203	0.001375
	-0.03124	-0.1396 to 0.07784	0.0009759
	0.07697	-0.03212 to 0.1842	0.005924
	0.02365	-0.08538 to 0.1321	0.0005595
	0.09019	-0.01881 to 0.1971	0.008135
	-0.0633	-0.1709 to 0.04583	0.004007
	-0.001736	-0.1105 to 0.1071	3.014e-06
	-0.04793	-0.1559 to 0.06120	0.002298
	-0.02199	-0.1305 to 0.08704	0.0004835
	0.06103	-0.04811 to 0.1687	0.003725
	-0.07217	-0.1796 to 0.03694	0.005208
	0.09839	-0.01054 to 0.2050	0.00968
	-0.06179	-0.1695 to 0.04735	0.003818
	0.08818	-0.02084 to 0.1951	0.007776
	0.02204	-0.08698 to 0.1305	0.0004859
	-0.01884	-0.1274 to 0.09016	0.0003549
	-0.05115	-0.1591 to 0.05799	0.002617
	0.06663	-0.04249 to 0.1742	0.00444
	0.002933	-0.1059 to 0.1117	8.604e-06
	0.06991	-0.03921 to 0.1774	0.004887
	-0.004713	-0.1135 to 0.1042	2.221e-05
	0.01816	-0.09084 to 0.1267	0.0003298
	0.0394	-0.06972 to 0.1476	0.001552
	0.1254	0.01682 to 0.2311	0.01573
	0.08312	-0.02594 to 0.1902	0.006908
	0.01053	-0.09840 to 0.1192	0.0001108
	0.1628	0.05499 to 0.2669	0.02651
	-0.04301	-0.1511 to 0.06611	0.00185
	0.005068	-0.1038 to 0.1138	2.568e-05
	-0.008941	-0.1176 to 0.09998	7.993e-05
	-0.005294	-0.1140 to 0.1036	2.802e-05
	-0.01552	-0.1241 to 0.09345	0.000241
	0.01068	-0.09825 to 0.1194	0.0001141
	-0.0334	-0.1417 to 0.07570	0.001115
	-0.01552	-0.1241 to 0.09345	0.000241
	-0.02096	-0.1295 to 0.08806	0.0004395
	-0.01073	-0.1194 to 0.09820	0.0001151
	-0.07303	-0.1804 to 0.03607	0.005334
	0.03224	-0.07685 to 0.1406	0.001039
	0.0474	-0.06173 to 0.1554	0.002247
	0.07353	-0.03557 to 0.1809	0.005407
	0.05996	-0.04918 to 0.1677	0.003595
	0.009895	-0.09903 to 0.1186	9.791e-05
	-0.02949	-0.1379 to 0.07959	0.0008694
	0.09322	-0.01576 to 0.2000	0.008691
	0.1251	0.01655 to 0.2308	0.01566
	-0.0849	-0.1919 to 0.02414	0.007208
	0.1204	0.01170 to 0.2262	0.01449
	-0.05435	-0.1622 to 0.05479	0.002954
	-0.0119	-0.1206 to 0.09705	0.0001416
	-0.001154	-0.1100 to 0.1077	1.332e-06
	-0.03155	-0.1399 to 0.07753	0.0009956
	0.00847	-0.1004 to 0.1172	7.174e-05
	0.01073	-0.09820 to 0.1194	0.0001152
	0.02093	-0.08808 to 0.1295	0.0004383
	0.03155	-0.07753 to 0.1399	0.0009957
	-0.03798	-0.1462 to 0.07113	0.001442
	-0.003477	-0.1123 to 0.1054	1.209e-05
	-0.08544	-0.1925 to 0.02359	0.007301
	0.007548	-0.1014 to 0.1163	5.697e-05
	-0.03162	-0.1400 to 0.07746	0.0009999
	-0.03083	-0.1392 to 0.07825	0.0009507
	-0.02327	-0.1318 to 0.08576	0.0005416
	-0.001125	-0.1099 to 0.1077	1.266e-06
	-0.1007	-0.2073 to 0.008171	0.01015
	0.009935	-0.09899 to 0.1186	9.871e-05
	-0.01986	-0.1284 to 0.08915	0.0003946
	0.04475	-0.06438 to 0.1528	0.002003
	-0.02369	-0.1322 to 0.08535	0.0005612
	-0.03308	-0.1414 to 0.07602	0.001094
	0.03563	-0.07347 to 0.1439	0.001269
	-0.03144	-0.1398 to 0.07764	0.0009885
	0.009689	-0.09923 to 0.1184	9.388e-05
[truncated: 5,938 more rows]

## Sheet: binding to HOXD-AS2
genes	score	database
hsa-miR-103a-2-5p	151	LNCediting
hsa-miR-103a-2-5p	152	LNCediting
hsa-miR-1178-5p	141	LNCediting
hsa-miR-1184	144	LNCediting
hsa-miR-1185-5p	67	miRDB
hsa-miR-1185-5p	140	LNCediting			-
hsa-miR-1203	147	LNCediting
hsa-miR-1226-5p	155	LNCediting
hsa-miR-1229-5p	158	LNCediting
hsa-miR-1234-3p	161	LNCediting
hsa-miR-1234-3p	140	LNCediting
hsa-miR-1252	154	LNCediting
hsa-miR-1254	161	LNCediting
hsa-miR-1264	154	LNCediting
hsa-miR-1289	140	LNCediting
hsa-miR-1291	144	LNCediting
hsa-miR-1306-5p	141	LNCediting
hsa-miR-130a-3p	147	LNCediting
hsa-miR-130b-3p	143	LNCediting
hsa-miR-1321	142	LNCediting
hsa-miR-1321	140	LNCediting
hsa-miR-134	142	LNCediting
hsa-miR-1343-5p	60	miRDB
hsa-miR-138-2-3p	156	LNCediting
hsa-miR-138-5p	154	LNCediting
hsa-miR-148a-3p	140	LNCediting
hsa-miR-148b-3p	140	LNCediting
hsa-miR-149-3p	57	miRDB
hsa-miR-149-3p	154	LNCediting
hsa-miR-149-3p	151	LNCediting
hsa-miR-152	140	LNCediting
hsa-miR-1825	140	LNCediting
hsa-miR-19a-3p	150	LNCediting
hsa-miR-19b-3p	142	LNCediting
hsa-miR-2278	158	LNCediting
hsa-miR-2355-5p	149	LNCediting
hsa-miR-2467-3p	141	LNCediting
hsa-miR-2861	159	LNCediting
hsa-miR-301a-3p	151	LNCediting
hsa-miR-301b	148	LNCediting
hsa-miR-302a-3p	152	LNCediting
hsa-miR-302b-3p	156	LNCediting
hsa-miR-302c-3p	156	LNCediting
hsa-miR-302d-3p	160	LNCediting
hsa-miR-302e	141	LNCediting
hsa-miR-3116	145	LNCediting
hsa-miR-3118	150	LNCediting
hsa-miR-3127-3p	146	LNCediting
hsa-miR-3135b	149	LNCediting
hsa-miR-3136-3p	140	LNCediting
hsa-miR-3137	166	LNCediting
hsa-miR-31-3p	147	LNCediting
hsa-miR-3150a-3p	53	miRDB
hsa-miR-3150a-3p	162	LNCediting
hsa-miR-3150a-3p	146	LNCediting
hsa-miR-3158-5p	145	LNCediting
hsa-miR-3175	76	miRDB
hsa-miR-3175	152	LNCediting
hsa-miR-3179	141	LNCediting
hsa-miR-3189-3p	143	LNCediting
hsa-miR-3189-3p	143	LNCediting
hsa-miR-3189-5p	163	LNCediting
hsa-miR-3194-3p	150	LNCediting
hsa-miR-3194-5p	152	LNCediting
hsa-miR-3202	140	LNCediting
hsa-miR-338-3p	141	LNCediting
hsa-miR-34b-3p	146	LNCediting
hsa-miR-3614-3p	144	LNCediting
hsa-miR-3621	147	LNCediting
hsa-miR-362-5p	145	LNCediting
hsa-miR-3648	142	LNCediting
hsa-miR-3666	157	LNCediting
hsa-miR-3676-3p	142	LNCediting
hsa-miR-3678-3p	146	LNCediting
hsa-miR-3679-3p	155	LNCediting
hsa-miR-3679-3p	145	LNCediting
hsa-miR-3679-5p	67	miRDB
hsa-miR-3679-5p	153	LNCediting
hsa-miR-3681-5p	149	LNCediting
hsa-miR-3686	159	LNCediting
hsa-miR-3692-3p	147	LNCediting
hsa-miR-372	160	LNCediting
hsa-miR-373-3p	145	LNCediting
hsa-miR-378g	148	LNCediting
hsa-miR-3909	142	LNCediting
hsa-miR-3925-3p	142	LNCediting
hsa-miR-3940-3p	140	LNCediting
hsa-miR-412	140	LNCediting
hsa-miR-4257	156	LNCediting
hsa-miR-4264	143	LNCediting
hsa-miR-4271	140	LNCediting
hsa-miR-4285	140	LNCediting
hsa-miR-4292	147	LNCediting
hsa-miR-4295	153	LNCediting
hsa-miR-4313	147	LNCediting
hsa-miR-4326	141	LNCediting
hsa-miR-4417	146	LNCediting
hsa-miR-4418	140	LNCediting
hsa-miR-4419a	153	LNCediting
hsa-miR-4426	71	miRDB
hsa-miR-4443	140	LNCediting
hsa-miR-4447	154	LNCediting
hsa-miR-4456	140	LNCediting
hsa-miR-4461	149	LNCediting
hsa-miR-4472	163	LNCediting
hsa-miR-4476	156	LNCediting
hsa-miR-4479	140	LNCediting
hsa-miR-4485-5p	50	miRDB
hsa-miR-4486	140	LNCediting
hsa-miR-4487	151	LNCediting
hsa-miR-4510	146	LNCediting
hsa-miR-4512	140	LNCediting
hsa-miR-4532	147	LNCediting
hsa-miR-454-3p	150	LNCediting
hsa-miR-4638-5p	145	LNCediting
hsa-miR-4640-3p	140	LNCediting
hsa-miR-4641	60	miRDB
hsa-miR-4641	140	LNCediting
hsa-miR-4647	56	miRDB
hsa-miR-4647	149	LNCediting
hsa-miR-4660	142	LNCediting
hsa-miR-4662b	56	miRDB
hsa-miR-4662b	146	LNCediting
hsa-miR-4674	157	LNCediting
hsa-miR-4686	142	LNCediting
hsa-miR-4693-3p	141	LNCediting
hsa-miR-4704-3p	140	LNCediting
hsa-miR-4705	160	LNCediting
hsa-miR-4711-3p	146	LNCediting
hsa-miR-4715-3p	146	LNCediting
hsa-miR-4716-3p	143	LNCediting
hsa-miR-4722-3p	160	LNCediting
hsa-miR-4723-5p	155	LNCediting
hsa-miR-4725-3p	150	LNCediting
hsa-miR-4728-5p	57	miRDB
hsa-miR-4728-5p	141	LNCediting
hsa-miR-4728-5p	142	LNCediting
hsa-miR-4734	153	LNCediting
hsa-miR-4739	140	LNCediting
hsa-miR-4739	165	LNCediting
hsa-miR-4753-3p	148	LNCediting
hsa-miR-4756-5p	144	LNCediting
hsa-miR-4756-5p	156	LNCediting
hsa-miR-4758-3p	163	LNCediting
hsa-miR-4763-5p	154	LNCediting
hsa-miR-4778-3p	154	LNCediting
hsa-miR-4778-5p	166	LNCediting
hsa-miR-4795-5p	140	LNCediting
hsa-miR-488-3p	58	miRDB
hsa-miR-488-3p	140	LNCediting
hsa-miR-491-5p	155	LNCediting
hsa-miR-5006-5p	156	LNCediting
hsa-miR-500a-5p	146	LNCediting
hsa-miR-500b	141	LNCediting
hsa-miR-5011-3p	164	LNCediting
hsa-miR-509-3-5p	153	LNCediting
hsa-miR-509-5p	146	LNCediting
hsa-miR-511	150	LNCediting
hsa-miR-5187-3p	150	LNCediting
hsa-miR-518a-5p	142	LNCediting
hsa-miR-520a-3p	142	LNCediting
hsa-miR-520b	147	LNCediting
hsa-miR-520c-3p	147	LNCediting
hsa-miR-520d-3p	143	LNCediting
hsa-miR-520e	146	LNCediting
hsa-miR-520g	147	LNCediting
hsa-miR-520h	147	LNCediting
hsa-miR-527	142	LNCediting
hsa-miR-541-3p	150	LNCediting
hsa-miR-548ae	144	LNCediting
hsa-miR-548ah-3p	146	LNCediting
hsa-miR-548am-3p	146	LNCediting
hsa-miR-548aq-3p	146	LNCediting
hsa-miR-555	81	miRDB
hsa-miR-555	145	LNCediting
hsa-miR-555	147	LNCediting
hsa-miR-5586-3p	153	LNCediting
hsa-miR-5681a	55	miRDB
hsa-miR-5681a	154	LNCediting
hsa-miR-5698	152	LNCediting
hsa-miR-578	159	LNCediting
hsa-miR-581	57	miRDB
hsa-miR-581	162	LNCediting
hsa-miR-584-3p	140	LNCediting
hsa-miR-593-3p	60	miRDB
hsa-miR-593-3p	163	LNCediting
hsa-miR-593-3p	145	LNCediting
hsa-miR-599	140	LNCediting
hsa-miR-604	161	LNCediting
hsa-miR-6081	160	LNCediting
hsa-miR-6126	140	LNCediting
hsa-miR-6127	157	LNCediting
hsa-miR-6129	142	LNCediting
hsa-miR-6130	151	LNCediting
hsa-miR-6133	155	LNCediting
hsa-miR-6134	140	LNCediting
hsa-miR-626	146	LNCediting
hsa-miR-635	146	LNCediting
hsa-miR-635	148	LNCediting
hsa-miR-6501-3p	147	LNCediting
hsa-miR-6504-3p	158	LNCediting
hsa-miR-654-5p	149	LNCediting
hsa-miR-661	164	LNCediting
hsa-miR-665	146	LNCediting
hsa-miR-6716-5p	147	LNCediting
hsa-miR-6728-3p	67	miRDB
hsa-miR-6785-5p	57	miRDB
hsa-miR-6825-5p	55	miRDB
hsa-miR-6883-5p	57	miRDB
hsa-miR-885-3p	156	LNCediting
hsa-miR-922	151	LNCediting
hsa-miR-92a-2-5p	147	LNCediting
hsa-miR-939-3p	163	LNCediting
hsa-miR-939-5p	60	miRDB
hsa-miR-939-5p	156	LNCediting
hsa-miR-3944-3p		starBase
hsa-miR-5787		starBase
