# Supplementary material for: Production and Stabilization of Specific Upregulated Long Noncoding RNA HOXD-AS2 in Glioblastomas Are Mediated by TFE3 and miR-661, Respectively
Source: Int J Mol Sci. 2022 Mar 4;23(5):2828. doi: 10.3390/ijms23052828 (PMC8911140; doi:10.3390/ijms23052828)
Supplement: Supplementary file 1 [file ijms-23-02828-s001.zip › Supplementary Table S4.xlsx]

## Sheet: antibodies
Antibodies	Source	Identifier	Dilution	Applications
HOXD13	proteintech	18736-1-AP	1:1000	Western Blot
HOXC9	abcam	ab50839	1:1000	Western Blot
SMAD2	proteintech	12570-1-AP	1:1000	Western Blot
USF1	proteintech	22327-1-AP	1:1000	Western Blot
EBF1	proteintech	14159-1-AP	1:1000	Western Blot
E2F1	proteintech	66515-1-Ig	1:1000	Western Blot
STAT3	CST	9132	1:1000	Western Blot
TFE3	proteintech	14480-1-AP	1:1000	Western Blot
TFE3	proteintech	14480-1-AP	6μg	ChIP
TEAD1	CST	129925	1:1000	Western Blot
XRCC5	proteintech	16389-1-AP	1:1000	Western Blot
Ago2	abcam	ab186733	5μg	RIP
H3K27ac	abcam	ab4729	6μg	ChIP
c-Myc	abcam	ab32072	1:1000	Western Blot
cyclinA	Santa Cruz	sc-239	1:200	Western Blot
cyclinD1	Santa Cruz	sc-8396	1:200	Western Blot
p27	CST	D69C12	1:1000	Western Blot
MGMT	CST	2739s	1:1000	Western Blot
b-actin	Sigma-Aldrich	A5441	1:10000	Western Blot
