# Supplementary material for: Production and Stabilization of Specific Upregulated Long Noncoding RNA HOXD-AS2 in Glioblastomas Are Mediated by TFE3 and miR-661, Respectively
Source: Int J Mol Sci. 2022 Mar 4;23(5):2828. doi: 10.3390/ijms23052828 (PMC8911140; doi:10.3390/ijms23052828)
Supplement: Supplementary file 1 [file ijms-23-02828-s001.zip › Supplementary Table S5.xlsx]

## Sheet: siRNAs
gene	sense（5'-3'）	antisense（5'-3'）
si-HOXD13 1#	GCAGAAUGCGCUCAAGUCATT	UGACUUGAGCGCAUUCUGCTT
si-HOXD13 2#	GAGAGUGCCUUACACCAAATT	UUUGGUGUAAGGCACUCUCTT
si-HOXD13 3#	GAACCUAUCUGAGAGACAATT	UUGUCUCUCAGAUAGGUUCTT
si-HOXC9 1#	GCCCAUCAGUAACUAUUACTT	GUAAUAGUUACUGAUGGGCTT
si-HOXC9 2#	CCGUGGUAUAUCACCCGUATT	UACGGGUGAUAUACCACGGTT
si-HOXC9 3#	GCAAGCACAAAGAGGAGAATT	UUCUCCUCUUUGUGCUUGCTT
si-SMAD2 1#	GGUGUUCGAUAGCAUAUUATT	UAAUAUGCUAUCGAACACCTT
si-SMAD2 2#	CCCUGCAACAGUGUGUAAATT	UUUACACACUGUUGCAGGGTT
si-SMAD2 3#	GCAGAACUAUCUCCUACUATT	UAGUAGGAGAUAGUUCUGCTT
si-SMAD3 1#	GCGUGAAUCCCUACCACUATT	UAGUGGUAGGGAUUCACGCTT
si-SMAD3 2#	GGAUGCAACCUGAAGAUCUTT	AGAUCUUCAGGUUGCAUCCTT
si-SMAD3 3#	CCGCAUGAGCUUCGUCAAATT	UUUGACGAAGCUCAUGCGGTT
si-USF1 1#	GCCGAGACAAGAUCAACAATT	UUGUUGAUCUUGUCUCGGCTT
si-USF1 2#	GCACUGGUCAAUUCUUUGUTT	ACAAAGAAUUGACCAGUGCTT
si-USF1 3#	CGUCUUCCGAACUGAGAAUTT	AUUCUCAGUUCGGAAGACGTT
si-E2F1 1#	CCUGGAAACUGACCAUCAGTT	CUGAUGGUCAGUUUCCAGGTT
si-E2F1 2#	GCUGGACCACCUGAUGAAUTT	AUUCAUCAGGUGGUCCAGCTT
si-E2F1 3#	GGACUCUUCGGAGAACUUUTT	AAAGUUCUCCGAAGAGUCCTT
si-EBF1 1#	CCCACCAUCGAUUAUGGUUTT	AACCAUAAUCGAUGGUGGGTT
si-EBF1 2#	GGGAUGAUGGGCGUGAAUUTT	AAUUCACGCCCAUCAUCCCTT
si-EBF1 3#	GCAUGAUUGUUCCUCCUAUTT	AUAGGAGGAACAAUCAUGCTT
si-TFE3 1#	GCCUGGAGUCCAGUUACAATT	UUGUAACUGGACUCCAGGCTT
si-TFE3 2#	GCAGGCGAUUCAACAUUAATT	UUAAUGUUGAAUCGCCUGCTT
si-TFE3 3#	GCUCCGAAUUCAGGAACUATT	UAGUUCCUGAAUUCGGAGCTT
si-TEAD1 1#	GGAUCAGACUGCAAAGGAUTT	AUCCUUUGCAGUCUGAUCCTT
si-TEAD1 2#	GCUUGAAUCAGUGGACAUUTT	AAUGUCCACUGAUUCAAGCTT
si-TEAD1 3#	CCACCAAAGUUUGCUCCUUTT	AAGGAGCAAACUUUGGUGGTT
si-XRCC5 1#	GGCUCCAAUUUGUCUAUAATT	UUAUAGACAAAUUGGAGCCTT
si-XRCC5 2#	GGUGGCCAUAGUUCGAUAUTT	AUAUCGAACUAUGGCCACCTT
si-XRCC5 3#	GAGCAGCGCUUUAACAACUTT	AGUUGUUAAAGCGCUGCUCTT
si-NC	UUCUCCGAACGUGUCACGUTT	ACGUGACACGUUCG!GAGAATT.

## Sheet: miRNAs
gene	sense（5'-3'）	antisense（5'-3'）
hsa-miR-454-3p	UAGUGCAAUAUUGCUUAUAGGGU	CCUAUAAGCAAUAUUGCACUAUU
hsa-miR-599	GUUGUGUCAGUUUAUCAAAC	UUGAUAAACUGACACAACUU
hsa-miR-661	UGCCUGGGUCUCUGGCCUGCGCGU	GCGCAGGCCAGAGACCCAGGCAUU
hsa-miR-5787	GGGCUGGGGCGCGGGGAGGU	CUCCCCGCGCCCCAGCCCUU
mimics NC	UUGUACUACACAAAAGUACUG	GUACUUUUGUGUAGUACAAUU
inhibitor-454-3p	UAGUGCAAUAUUGCUUAUAGGGU
inhibitor-599	GUUGUGUCAGUUUAUCAAAC
inhibitor-661	UGCCUGGGUCUCUGGCCUGCGCGU
inhibitor-5787	GGGCUGGGGCGCGGGGAGGU
inhibitor NC	CAGUACUUUUGUGUAGUACAA
