# Supplementary material for: Production and Stabilization of Specific Upregulated Long Noncoding RNA HOXD-AS2 in Glioblastomas Are Mediated by TFE3 and miR-661, Respectively
Source: Int J Mol Sci. 2022 Mar 4;23(5):2828. doi: 10.3390/ijms23052828 (PMC8911140; doi:10.3390/ijms23052828)
Supplement: Supplementary file 1 [file ijms-23-02828-s001.zip › Supplementary Table S6.xlsx]

## Sheet: Sheet1
A172-NC	A172-biotin	LN229-NC	LN229-biotin	U87MG-NC	U87MG-biotin
P13645	P13645	Q15149	Q09666	Q09666	P13010
H6VRF8	H6VRF8	P21333	P21333	P13645	P35527
P35527	P35527	P78527	P13010	Q15149	H6VRF8
P35908	P09874	Q09666	Q15149	H6VRF8	P13645
P13647	P13010	A0A087WVQ6	P78527	P35527	Q09666
P02533	P35908	H6VRF8	P13645	P35908	P12956
P04259	A0A087WVQ6	P13645	H6VRF8	P78527	B4E356
P02538	Q15149	P35527	P12956	P21333	Q15149
P48668	P12956	A0A6Q8PFJ0	P09874	Q14204	P35908
Q53G99	P08779	Q14204	A0A087WVQ6	O43707	P78527
P08779	Q53G99	Q08211	P11142	P35579	B4E0E1
P02768	P27694	P11142	Q14204	P11142	P21333
Q86YZ3	P13647	W8QEH3	P35908	P12814	P02533
P07355	P02533	Q6IPT9	A0A6Q8PFJ0	A0A6Q8PFJ0	P27694
P13010	P48668	P08238	P27694	P13647	Q96PK6
A0A087WVQ6	P02538	Q53G99	P35527	P04406	Q86YZ3
P08238	P11142	P35908	P35579	P07355	O43707
Q13707	A8K5B6	P35579	P07355	P02533	P15924
Q15149	Q86YZ3	B3GQS7	A0A024R321	P02538	Q53HQ7
P11142	P07355	P07355	Q53G99	P04259	P35579
Q53HQ7	Q59GY0	P12814	P08238	Q9P2E9	P13647
A0A161I202	A0A024RDF4	P07900	P11021	A0A087WVQ6	P07355
Q04695	P67809	P04406	O43707	Q53G99	Q14527
B7Z1K5	P08670	B3KT06	P07900	B4DUQ1	Q53G99
P15924	Q5TZT0	Q71U36	P11498	Q86YZ3	P04406
P08727	A8K3K1	P11021	B3GQS7	A0A384NYT8	P04259
Q59F68	Q00577	B4DUQ1	P13647	A0A384P5S9	P12814
Q7Z794	B7ZAF0	P08670	P04406	B3KVX6	P11142
O43707	Q96QR8	O43707	P13639	P08779	A0A6Q8PFJ0
P23396	Q01085	P14618	Q6IPT9	Q71U36	P02538
P05814	P08238	A6NLN1	P12814	P08670	Q9P2E9
Q8N6N5	B3KVX6	P13639	P02533	P26641	Q5JP53
E7EUT5	B3KT06	P02538	A7BI36	P13010	B4DUQ1
J3QTR3	P02768	P13010	B4DUQ1	Q92945	P08779
Q09666	F5H5D3	A8K525	O75643	P11021	P08670
P31944	Q8N6N5	P13647	Q08211	Q6IPT9	Q14191
P78527	F8W6I7	A0A384NYT8	P02538	P08238	Q71U36
B2RDN9	A8K7F6	P19338	A6NLN1	P26038	A8JZY9
P08670	P15924	A0A024R321	A8K7F6	A6NLN1	P67809
A8K525	A0A0S2Z499	O75643	P04259	P15924	Q16531
Q14204	Q04695	P08779	P06748	Q8IWP6	Q02413
Q8N1N4	Q2VIK8	P05388	P08670	A8K7F6	P22626
O75612	P31151	P23246	F5H5D3	A0A0S2Z4G7	A0A024RDF4
B3GQS7	Q04837	E9PK25	P14618	F8W6I7	P07900
Q9NZT1	P07900	P23396	Q8N6N5	P12956	Q5TZT0
Q6IS14	D9I4E1	F8W6I7	A0A384P5S9	P11182	P08238
B4DN59	P21333	P06748	B2R8R5	P13639	A8K3K1
Q02413	B4DY08	P02533	D6W5C0	P22626	Q14204
Q96IR1	O43707	P22626	A0A384NYT8	Q12906	A0A087WVQ6
Q08211	Q09666	F4ZW66	F8W6I7	Q02413	Q00577
Q6KB66	Q7Z794	A8K7F6	E9PK25	A0A024R8V0	P26641
B4DX78	Q53HQ7	P14625	P67809	D6W5C0	Q00839
H7BY16	Q2TSD0	P11498	Q92945	P50454	A4ZU86
P06702	B4DEA3	P67809	B4DN41	Q8IVF2	Q59F09
P31151	B4DUQ1	B4E0E1	A8K5B6	B2R5U1	P02768
Q8TB01	O75531	P37802	P14625	B2RBD5	P11021
B7Z351	P23396	P04075	Q86YZ3	Q6NUR7	A8K7F6
D3DV26	P78527	P63104	A0A140VKA0	P46063	P26038
B4DUQ1	F8W8I6	P63241	P23246	P27816	Q96QR8
Q5TEJ7	P05814	B4DN41	P04075	A8K3K1	P23396
F2Z3K5	Q14204	A0A024R8V0	F4ZW66	Q00839	P19338
B4DV79	P05787	Q13509	P37802	P07900	F8W6I7
D6REE5	B4DHE8	E9PJH8	P19338	A0A024R0Y2	B3GQS7
Q2TAY7	A0A161I202	Q9NTJ3	P08779	P14625	Q04837
B4DM21	P11021	Q9P2E9	B2R5U1	B4DNK4	Q92945
B2R577	D6RBZ0	E7EX44	A4QPB0	B3GQS7	P14923
Q92804	A0A0U4BW16	Q86YZ3	A8K525	B5BUE6	P23246
B4DEB0	Q8N1N4	P07237	A8K3K1	P80723	P63104
P16401	D6RAC2	Q92945	Q13509	P23246	P80723
P05387	H7BY16	Q00839	Q6P2Q9	E9PK25	Q9H967
F5GY37	P06702	P25205	D3DUZ3	P04083	Q59GY0
Q4VB24	P41208	B3KQT9	Q92841	E7EX17	P27816
P01040	B4DNJ5	P09382	P25205	P19338	Q8N1N4
P54886	P51572	P63244	A0A0G2JIW1	A0A0G2JIW1	Q59FD4
E9PDQ1	Q5D862	P62081	P15927	Q16195	B2R7E8
P00709	I6L8B7	B2R5U1	B3KQT9	Q96AE4	Q9HB00
I0B0K8	C9JIJ9	A1A4E9	Q00839	Q08211	Q04695
P10599	B4DN41	Q96AE4	P05388	B4DPZ5	B4DY08
S6BAN6	A0A1X7SBS1	B4DJI1	Q4ZG57	Q92841	Q96IR1
Q5VVC8	E9PDQ1	A0A384P5S9	A0A087WTT1	P00338	B4DN41
P60866	B4DN59	P62241	Q07065	A8K525	Q53EP4
A0A2R8Y5V9	A8KA84	B2R8Z8	B4DLR3	Q04695	A0A024R8V0
Q59GA0	Q06830	Q3KQT6	P63241	Q59FD4	Q01085
A4ZU86	P31944	A8MXP9	Q96AE4	P42166	Q14764
P26641	Q96IR1	P29401	P07237	E7EQG2	P09382
Q502X7	P26641	Q13707	P42166	B2R8R5	P46063
Q5T749	A0A024RA28	A0A087X0X3	P49327	P63104	A0A024R5Z9
P62857	Q9HB00	Q92841	Q16577	H0YJW3	B3KVX6
A0A024RA28	Q96P63	Q96IR1	B2R8Z8	P06733	A0A024R462
Q08188	A0A2R8YD90	A0A024R9E2	P26038	A0A161I202	B4DE59
Q53ZX8	B4DMH3	A8K4W0	P22626	B2RBS8	E7EQG2
P16615	B4DTA2	A4QPB0	O43390	V9HWC6	O75531
H3BQ34	Q15434	P26038	Q9Y262	Q7Z794	B4DE77
B2R9K8	P39019	E9PCY7	D6RAT0	A0A087WTT1	Q96AE4
B4DNJ5	B5MC59	A0A0G2JIW1	A8K6Y1	P04075	A0A161I202
B0QY90	P05388	P06733	P15924	Q16531	P31946
H0YAR2	Q02413	B3KVX6	P23396	A8K916	Q08211
Q5D862	Q92804	P04350	Q04837	Q5T749	D3DQ69
B4E020	Q92841	A0A024R5M9	Q8N1C8	Q04637	K7ERE3
J3KRX8	A8K6U7	Q9NR30	A0A024RDF4	E7EX73	P16989
P21333	A0A024R8D0	F8VZX2	Q6FHZ0	Q15459	P04075
B4E1G5	Q13472	P26641	P06733	P42167	P16401
P81605	B4DLA1	P12956	P33993	P27348	A6NLN1
P04792	M0R0R2	B2R8R5	Q5TZT0	Q53EP4	P61247
B2R4P2	P04792	Q4ZG57	B2RDE1	Q15019	V9HWC6
B3KX19	B4DV79	A0A024RDF4	Q16658	P05388	E9PCY7
A0A024R0Y2	P62269	P31946	P13667	A0A024R4E5	P67936
P09382	P16220	P30050	P62937	B2R659	B2R8Z8
Q3B790	B5MCT8	P18124	Q13200	E9PCY7	A0A0S2Z499
A1A5C5	B2R7E8	P13667	P52272	A0A087X0X3	A0A087X0X3
B4DLA1	M0R210	P49327	Q6IQ30	Q6MZS5	P14625
Q14444	Q59FD4	P62937	Q13707	Q14764	A0A2R8YFE2
Q9HB00	Q5VVC8	O43390	P46063	X5DNP5	J3KRX5
Q13200	P50402	P55145	Q59FD4	P63241	P31944
P25311	B4DN72	E9PB61	B7Z8Z6	P55072	Q6NUR7
Q9NR12	A0A494C0B4	V9HWC6	Q16181	Q9HCC0	Q06830
A0A0U4BW16	Q9BQ04	E7EX17	P26641	P63244	Q9UMS4
J9R021	P01040	O00571	A0A024R8V0	A0A087WY61	Q8IVF2
P55000	Q16666	K9MS24	A0A1U9X9D5	P11498	A0A384P5S9
A0N4V7	B4DM21	Q6FHZ0	B3KMB1	B7Z809	P63241
H0Y449	P59665	B2R9K8	Q16531	P05814	B4DN59
Q15515	P14923	Q63HR1	Q9NTJ3	P09382	B2R8R5
Q9UP60	A0A024RA87	A0A384N6C7	Q6ZMS3	A0A2R8Y5S7	P63244
H7C1V0	P05109	Q5T7C4	P35580	B7Z6Z4	Q92841
Q13347	C9JHP4	P00558	Q96QR8	P08758	B5MC59
Q59FD4	Q08211	P35580	P27816	A0A0F7KYT8	P0CG39
B2RDW0	A4QPB0	A0A4D5RAB7	B4DY08	Q15365	P05388
P05089	A0A6Q8PF80	B2RDE1	Q63HR1	P29692	P08865
Q96RW7	E5KSX8	Q09028	B4DJI1	K7ERE3	Q15365
B5MCT8	P05387	B4DY09	P35244	P62937	P13639
P62269	F8VZX2	P59998	P42704	B4DVQ5	Q5D862
C9JZW3	O15260	P62906	Q92754	P23396	A8K525
P05109	A0A087WXQ5	Q562R1	A0A024R5M9	D6RER5	A0A024R9E2
A8K7H3	P05783	P27348	O00148	B2RDE1	P24534
P46063	B7Z351	P05387	P78371	P61981	Q7Z794
A0A024RA87	P54886	Q13200	B5MCX3	B4DMH3	P04083
H0Y8G5	H9NKY4	J3KTL2	Q13435	Q5T7C4	A8K6Y1
Q0VG55	O95782	Q14974	P29692	Q9Y490	P41208
	A0A024R571	Q59FD4	P27348	P30050	M0R0R2
	A0A024RAM4	Q96AG4	Q99832	A0A2R8YFE2	P62937
	B4DHC4	O75533	Q5T7C4	P62136	Q4VB24
	Q9P2E9	B4DEB0	A0A024R2M8	O75533	P29692
	P19532	Q6P2Q9	P54886	B4DV79	P04844
	Q4VB24	P62753	A0A024R4E5	P39019	P16403
	Q59FA2	P62244	O75533	P36873	P51991
	Q15365	B4DN59	W8QEY1	Q6P2Q9	Q08188
	Q13200	Q53FG5	B4DV79	Q8N1N4	Q9BW34
	E5RH77	Q13838	J9R021	A0A140VKA0	B4DN87
	H0YAR2	B7Z4V2	P63104	Q03135	M0QZM1
	Q53HG0	P04844	Q96IR1	P62633	P27348
	M0R1V7	Q59EC0	P12270	B2R8Z8	P17676
	Q16778	J3KN67	B2R659	P67936	P61981
	Q99832	P36578	A0A024RBS1	P07737	P06733
	Q08188	A8K6Y1	Q13838	O75643	B2R5U1
	Q59GW5	P27816	E9PB61	D3DQ69	Q96AG4
	Q2TAY7	B7Z6Z4	P55072	Q86UP2	P39019
	A0A024R7S3	P25398	A0A384N6C7	P52597	A0A024R2M8
	P00709	Q99832	B2RAN0	P67809	H3BQZ7
	H3BN98	Q16531	P18124	G9K389	Q15019
	A8MUD9	P52597	B4DE59	P31946	P30050
	P09496	A0A2R8YFE2	Q15459	Q8N1C8	A0A0G2JIW1
	P62857	A0A024RA87	P05387	Q06830	E7EX73
	Q6IPX5	P50990	P14923	Q9UMS4	Q04637
	Q9H9A7	Q16666	B4DN87	A8K6U7	F8W8I6
	B4DX78	P54886	P17987	E5RI99	D6RBZ0
	P16401	A0A024RBS1	V9HWC6	Q08188	O75533
	B4DSB9	P06703	Q9Y490	B4DN59	Q13472
	X5DNP5	P62140	Q04695	Q9Y281	J3QTR3
	Q59G24	Q13347	B9EG90	B2R9K8	F8VRN8
	P60866	P50991	B4DEB0	Q5D862	A0A2R8YHD2
	A4ZU86	Q15019	E9PCY7	Q53ET2	B4DMH3
	Q53H34	Q9UHB9	P25398	Q96IR1	A0A024R321
	B4DNB9	P51991	Q92499	A8K5D9	P60866
	B4E0B1	P62269	A8MXP9	Q6FHZ0	B4DJI1
	K7EL40	P55072	Q59GY0	H0YF32	P62081
	Q5SV16	P36873	P09382	P41091	B4DX78
	P62280	O00148	D6RER5	Q16658	P62633
	S6BAN6	A0A0K0K1I0	P67936	A4QPB0	A0A024RA87
	A0A024RCT9	P05141	M0QZM1	P62140	Q96P63
	B4DR61	A8K651	Q14444	A0A0C4DGB5	Q9UJU1
	P09382	P39019	Q9UMS4	P50990	Q8N1C8
	A8K079	X5DNP5	Q9Y5M8	P50991	Q9NVI7
	P51991	Q16658	O94906	Q14847	P52597
	O14992	Q6FI03	A0A0S2Z499	A8MXP9	B4DPZ3
	Q53FV0	Q53FV0	B4DY09	B3KQT9	F8VZX2
	E5RI99	B4DJU4	A0A1V0E3V4	Q92499	Q16778
	C9J2Q4	Q53HG0	Q15393	A8K6Y1	Q53F10
	O15525	Q13151	P11586	A8MUD9	Q6KB66
	B0QYK0	Q13435	O95678	Q9Y262	P05089
	A0A0S2Z5V2	P62829	P62244	F8VZX2	I6L8B7
	B7ZKK7	A0A3B3IT92	A0A024R895	P55795	A0A087WYY5
	Q8IVF2	Q15365	Q9Y5B9	Q96T67	K9MS24
	Q8TAQ0	B5BU25	P25705	Q10567	P31151
	A8K5U9	O94906	B2RDW0	P27695	B7Z6Z4
	B7ZKQ8	P46063	P50990	O14950	Q6FI03
	J3KT73	Q86VP6	B7Z6Z4	Q53HG0	P60900
	Q9BR76	P39748	D6RBZ0	P05387	B2RDE1
	Q96EP5	J9R021	P02768	B4DUI5	O43390
	P12236	P12270	Q53FV0	P08865	Q86UP2
	B4DFH8	J3QTR3	X5DNP5	Q09028	F4ZW63
	B2R806	P16403	P07737	P62829	B4DS01
	C9JXA5	B4DM74	O15144	F4ZW63	A0A1U9X9D5
	I3L3Z8	O75569	O00571	Q96PK6	A8MXP9
	Q59G96	Q53G71	A0A3B3IT92	B2R806	B4DPZ5
	Q9NZT1	Q0QEN7	B3KX19	P12270	P08758
	B4E1G5	K7EQJ5	A0A024R5M3	M0QZM1	A0A384N6C7
	P35998	O00425	E7EX73	P12236	Q12906
	Q9Y5M8	P60228	P16401	Q01105	P62269
	M0R2N5	P07737	Q53EP4	B4DZF2	B4DI38
	F8WB72	Q7Z2W4	A0A024R1T5	Q13151	A0A0C4DGB5
	P05198	E9PCA1	Q13347	P27824	Q6FI30
	P62906	P78371	P30050	Q96RQ3	Q1M183
	B2R9K8	Q96I24	Q02413	J3QTR3	B5MDF5
	Q502X7	P42704	F8VZX2	Q9NZN4	P05814
	Q9P253	Q6IQ30	Q14191	P40222	Q9BXP5
	Q8WXX5	J3KRX5	P61981	Q13200	Q9Y490
	Q99557	Q04637	P00558	O43684	B4DPW5
	B3KX51	H7BXY3	Q13472	Q16778	Q59E93
	F5GY37	Q6ZMS3	E7EX17	H3BRG4	A0A384MDU2
	B4DM74	A0A2R8Y5V9	P27695	Q12929	K7EJV9
	Q5T749	G9K389	Q7L2H7	P05198	Q14011
	H0YKD8	B5BUB1	Q7Z794	P14923	Q14847
	Q8NFW8	Q8N163	Q9Y3I0	P51991	B2R9K8
	P25311	P02768	Q5D862	A0A384N6C7	Q96T67
	A0A3B3ISK1	Q4VB24	A0A2R8YFE2	B4DF70	A0A024R5M9
	A0A1U9X8X5	Q96T67	P04844	B4E0E1	Q53HG0
	Q6UXN9	P16402	P28074	Q9BXV5	Q5T749
	P46977	P25705	P39019	Q0QEN7	Q2M2I5
	P05412	B3KX19	Q6ZN40	Q8TE01	Q5T7C4
	Q9Y678	Q5QNW6	Q0QEN7	F8VQE1	B4DUI5
	B2R8R5	A0A5F9ZHM4	Q09028	A0A1U9X9D5	Q12797
	P28347	O14980	P36578	Q7Z3Y7	A0A2R8YFH0
	Q15515	D6RER5	Q9BW34	P04844	P25311
	A0A0D9SEL8	P04792	V9GYM8	A8K3H8	H3BRG4
	Q0IIN5	Q9UBS4	P05198	Q6IQ30	B5BUB5
	D6W5Y5	A0A2R8Y811	Q53HG0	J9R021	Q9NZT1
	H0YB56	A0A2R8Y5Y7	Q562L9	H3BNC9	P04792
	B4E020	P61981	P27824	P04040	Q13151
	B4DEB0	Q6NUR1	P38919	A0A024R321	Q16698
	J3QQQ9	B7Z8Z6	P62241	P35998	A8K3H8
	B4DN87	A8K690	A0A024R0Y2	A8K4W0	A8MUD9
	J3KN67	B3KPB9	Q5QNW6	Q12797	K7EPT8
	Q15393	P62888	P63244	P04792	Q03252
	Q8IVG5	P62277	G9K389	P61158	Q13200
	B4DPY0	H7BZJ3	P04083	Q14444	G9K389
	P05089	P60900	P20700	B4DNL5	Q9H2U1
	A0A087WYD1	P60866	B4DVQ5	Q13347	Q53GN4
	P06493	B7ZKK7	B4DI38	Q99832	P04040
	P01833	A0A384ME17	Q16195	B4DJQ5	P04899
	Q0QEN7	E9PL71	Q03252	F5GXX5	H0YN88
	E5RGV4	P12236	P31946	P62269	Q00341
	P51116	Q9BXP5	P61158	X6RJP6	P01040
	P62829	P61158	B5MDF5	P47710	P60903
	B3KM55	Q53EP4	P62280	Q04917	E9PK25
	Q9UHQ9	P39023	H0YF32	E9PC52	B2R6K4
	M0QZM1	Q9NVI7	Q4VB24	Q7Z3K7	Q86VX4
	Q9UMS4	A0A2U3TZM0	P42167	P17987	Q8NFW8
	A1XP52	P46783	Q59H77	P60866	Q14247
	Q9UP60	P08865	B4DJU4	A0A1B0GU58	J9R021
	Q10589	Q5VVC8	Q13151	Q14247	Q7Z3K7
	E9PNS6	B4DI06	B2R9K8	A0A024RDF4	B4DTA2
	Q5TIH2	Q15182	A0A2R8Y811	B4DXI1	P62879
	I1VE16	Q14444	P06703	B4DP52	F5H157
	F5H157	P0DN76	P08865	P60900	Q01105
	J3QQM1	P33993	Q6FHF5	D6RBZ0	B4DZC3
	P37108	P62195	P26583	A0A2R8Y6J3	P60953
	O75643	B2RDE8	A8K9U0	P62241	E9PQD7
	J9R021	Q9Y3F4	P24534	H0YHX9	B3KQT9
	Q6IAM0	P62304	J3KTL2	P33993	P25398
	P81605	Q04695	Q9BR76	P78371	A0A024RCT9
	J3KQ69	Q7Z4W8	Q6NUR7	B5MDF5	Q59E85
	Q59E85	B4DUI5	Q9NR30	Q8TBR3	P05387
	B4DWK8	Q59H77	P60900	O00571	Q5T8U3
	P55000	B4DLN1	H0YHX9	Q6FI30	Q9Y262
	Q9H4N9	Q14247	Q15365	Q504R6	P10620
	P39023	P20700	Q9NVI7	Q53G71	P62316
	A0A1B0GVS3	O14950	Q96PK6	B4DKJ0	A0A087X260
	B5BTZ8	B5MDF5	B4DLV7	E5RGV5	O75223
	H7C367	P05386	B2R806	B4DYY5	O75534
	Q99460	Q96PK6	Q14683	F8W1S1	P62280
	Q71UM5	H0YHX9	Q9Y230	P62316	Q92896
	P29508	Q8N684	B4DLN1	Q96P63	O75475
	A6NLN1	Q01105	B4DN59	Q6FI03	O43684
	B3KPQ9	Q15417	P50991	Q9Y224	B4DLA1
	Q9NR12	A0A2R8Y849	Q96AG4	A0A1W2PPZ5	Q6FHZ0
	F6RFD5	B2R791	K7EJV9	Q14011	P0DN76
	P83731	Q5W0H4	P26196	Q9BXP5	Q8TBR3
	Q6N096	Q9UMS4	P62081	P25398	P46777
	C9JYQ9	Q5QTS3	P11216	B4DKJ4	P25788
	Q5T750	P16401	Q99460	Q6KB66	O15144
	P84090	D6RBZ0	P62753	Q8N684	P18077
	P59998	Q2TAY7	P62888	Q9UJU6	P62857
	Q8WVV4	Q6IPH7	Q9BZZ5	Q92896	Q86UE4
	V9GYM8	B3KMB1	P32969	O00148	B4DKJ4
	O94776	P29692	P62829	B7Z475	B2RDW0
	A0A2R8Y5C4	Q15717	A0A6I8PRA0	Q86VP6	Q59GW5
	Q13347	Q9Y6M1	O95782	Q9HB00	A0A1W2PRL9
	A0A494C0A9	B4DY85	Q8TBR3	B5BUB5	B4DZF2
	P12273	Q9Y6D9	B7Z7P8	J3KRX5	A4FU77
	Q53ZX8	P27695	A0A669KAX4	P39656	Q9Y224
	A0A024R0Y2	Q6NUR7	O14950	Q9UBI6	A0A2R8Y7Z3
	E7EVA0	Q8NI62	Q86VP6	P62195	A0A087WUL9
	H7C5Q9	B3KSH1	Q04917	B7Z8Z6	A8MU27
	B3KQK1	Q9UG93	J3KRX5	O15371	B4DEB0
	B2R5U1	B4DXZ6	P50502	P25205	B4DT29
	O75475	B5BUB5	Q14974	A0A024RA87	Q59FA2
	Q68CY7	Q9Y490	J3QTR3	P28074	P84090
	Q4ZG57	H0YN88	Q2TAY7	H0YHG0	P28347
	H7C1V0	P62857	P41208	P31930	B2R7B5
	Q9NUQ6	P26358	H7BZJ3	P46977	Q15459
	B4DGT1	Q9GZS3	Q5U8W9	A0A024QZN4	Q9Y230
		Q15459	P29401	B3KSH1	P07737
		P61604	Q53FG5	Q9Y5M8	P62851
		P06493	Q96I24	K4RH61	E5KSX8
		Q9BZZ5	P40222	Q8NBJ5	P42166
		A0A6I8PRA0	B4E3M6	P25311	B4DRH6
		B4DM33	B2RBE0	F5GY37	P38159
		P61254	B5BU25	Q4ZG57	Q16666
		Q7L2H7	F5GY37	D3DV26	A8K6U7
		P60981	P05814	O75534	Q9BQ04
		B4DLV7	Q53FN7	Q13011	A0A024RBS1
		B9EG90	P60981	F8WJN3	F5GY37
		M0R0R2	A0A384ME17	P35606	A0A1U9X8D3
		P46781	O75534	P05141	M0R210
		P11586	P41091	F5GZQ3	B4DY85
		E4W6B6	Q00577	A0A1U9X8Y4	B4E2S3
		O15144	Q6IPH7	P36957	B4DLH8
		P05814	A8K690	Q70UQ0	E4W6B6
		B4DV79	B2R791	Q03252	B4DR61
		A0A2R8Y6J3	P39023	Q5QTS3	B3KSH1
		V9GYM8	Q15084	Q53GN6	A8K4T9
		P62917	J3KN66	Q59H77	G5E972
		B7Z4C7	B4DHR1	M0R0R2	Q5VVC8
		P28074	Q9BXP5	Q9C005	A0A024R5W6
		A0A0J9YYL3	P52701	B4DRH6	E5RH77
		A0A0A0MSK5	P61160	H7BZJ3	B4E324
		A0A024RAM4	Q9BSC0	Q5U8W9	Q05DF2
		P17987	P49916	B3KPA6	Q9Y5M8
		F5GY37	P61604	B4DM74	P62277
		P14923	Q86VX4	Q9Y5B9	P16220
		P26583	P46013	P02452	B3KXA2
		P61160	F5GZS6	Q9Y230	Q14683
		A0A0G2JS82	Q9Y6E2	P31944	B2R8U0
		Q14847	Q59G24	B4DR61	Q92804
		Q9Y224	Q15691	A0A3B3IUA2	Q53GY0
		Q9NSD9	O75822	B4DEB0	Q14008
		Q02878	B2R7B5	Q562L9	P80297
		Q6NZI2	A0A5F9ZHM4	P62314	D3DSM7
		H3BPE1	B0AZV0	O95782	B4DWZ4
		Q53HM6	P05141	H3BND8	Q04917
		Q06830	P46783	A0A384ME17	K7EM16
		B0QZK4	B4DSB9	P26196	Q99584
		Q00341	P60866	A8K6Q8	Q2TAY7
		B7Z7P8	A0A1W2PPZ5	Q16698	Q96CE4
		P35250	P17980	P62081	O00571
		Q9Y5B9	O15143	Q7RTV0	P40938
		Q6FG99	P51991	Q6IBU0	Q99832
		Q9NZN3	Q13442	Q562Z4	B4DVQ5
		B2RNR6	P55145	Q9NSD9	A0A087X142
		Q9NVP1	P11388	Q13435	P60468
		Q5U0C3	Q8N1N4	P31151	Q9HCY8
		Q04917	P39748	P49756	P81605
		D3DV26	Q9NSD9	B2RBH2	B4DF70
		P83731	B4DNB9	A0A024RCT9	Q71U35
		A0A212PCH7	P60903	B3KX51	O95782
		P62314	P16220	K7EPT8	P15408
		O43684	P35250	P36578	A0A1W6S962
		Q01085	Q8IX12	P09601	P09496
		P18077	P60174	A0A087X0S5	P50402
		F8W7C6	B4DR61	Q16666	P62829
		B4DY08	A0A0S2Z4N8	M0R210	P62318
		B2RDW0	Q93009	A0A0S2Z4N8	A0A024R7L5
		P26196	B3KMC9	Q9NPP6	B4DHR1
		Q13547	Q9BU08	P24534	J3KQ69
		P24534	P62316	P61006	P51148
		Q15631	Q969G5	Q96HS1	A0A024QZ91
		A0A1V0E3V4	P53621	P61026	B0AZN7
		P41091	B4DH02	Q14974	Q53ET2
		A0A024QZ91	P29966	Q96I24	A0A087X2I1
		P62316	P62195	P46783	Q13347
		P51610	O15371	B2RDW0	Q53FV0
		O95782	B5BUB5	Q15393	Q8NBJ5
		Q86UE4	Q8TAT6	Q5VVC8	Q9BZZ5
		B4DI38	A8K6U7	O94906	P61956
		X5D2F4	B3KSH1	A0A087X142	P26196
		A0A0C4DGG8	P62633	Q53FV0	H0YFJ7
		Q53GN4	B4DRH6	B3KQQ3	A0A1U9X8X5
		B4DKJ0	A0A2U3TZM0	P49458	D6RER5
		Q5D862	A0A024QZB7	Q6FHF5	Q6MZE7
		Q68DI0	Q96T67	Q53GY0	B1AHF3
		A0A024RCT9	Q15417	Q8NFW8	Q32MZ4
		Q5VU80	P35998	Q15084	H0YHX9
		P16615	P62805	Q86VX4	P35250
		Q8TBR3	Q53HK8	Q59FA2	D3DV69
		O95218	B4DWC4	P16615	Q9Y2D5
		A0A0C4DGI3	P06493	P60468	A0A024QZR3
		D3DVC4	Q9UJU6	E5RH77	Q15717
		P63173	A0A1W2PNV4	E9PB61	P59665
		P37108	K7EL20	Q86UY0	A0A0S2Z4W7
		D6RD47	Q7Z2W4	B2RAQ8	Q13435
		B4DZC3	Q05DH1	B4DM33	P35998
		P05198	Q59HH0	A0A024R462	O95831
		Q504R6	P15880	I0B0K8	Q14203
		E5RGV5	Q6FI03	Q9BZZ5	Q96FQ6
		K7EJV9	B2R7V4	A0A5F9ZHM4	Q5ISC7
		P62633	E5KSX8	Q99460	B5BUB1
		B4DR61	M0R0R2	Q658Z6	O94906
		P42166	P35221	Q2TAY7	B2R806
		B4DRH6	C9JIJ9	P13073	Q02878
		B4DWC4	Q15008	P47985	B4DNL5
		P49458	Q15717	B2R6K4	B4DXZ6
		O00231	B4DPZ5	Q14683	P46783
		B2R7B5	C9JFR7	Q8IX12	P60981
		Q9Y5L4	P49321	Q92466	A0A024RBQ4
		C9JIZ6	P08621	O75390	Q59FR8
		A0A1W2PRL9	Q86UP2	Q00688	B4DDS7
		Q4LE79	B5MCT8	Q59E93	P41091
		Q9UNX3	P31944	K7EMH1	Q10567
		Q99460	G5E9X5	P13667	P29966
		Q9P258	A0A087X260	Q9UKX7	J3KQN4
		P62280	A0A024R7L5	B2RE88	P06703
		A0A1U9X9D5	P83731	P47813	O00231
		Q9Y230	F5H157	B4DMR3	P22532
		P61026	P62136	H0YI98	A0A1B0GU92
		P35998	B4DDR3	B7Z351	K7ERU7
		B4DVQ5	A8K651	P18077	P62805
		Q96EP5	Q7Z5L9	Q02878	P08754
		Q59E85	B4DM74	P56537	H0Y7R7
		P63208	Q6NUR1	K7EQJ5	Q96EP5
		Q92499	B7Z6I3	P61224	P55072
		K7EQM4	H0YI98	Q9BR76	A8KA83
		Q86UP2	Q59HE3	B4DJU4	A0A1U9X8Y4
		P11182	Q6YHK3	A0A024R571	A6NNK5
		P25786	B4DNN3	O15143	O00425
		Q7Z460	H0Y993	A0A1B0GU92	P05109
		B4DRW3	P52597	A0A669KAX4	P12111
		A8K129	B4DMR3	P51571	Q70UQ0
		Q9BR76	A0A6E1XE14	P01040	P33993
		F8VW96	Q6IAM0	Q9P0V9	A0A087X2D0
		O15143	Q53GY0	P60953	P55000
		P38919	E9PB90	B4DI38	Q5KU26
		Q9BQ04	P61204	Q4VB24	B4DM33
		F8VRN8	Q86UY0	B0QYK0	A8K5U9
		Q14683	P0DN76	O75396	E5RJR5
		F5H157	B4DMH3	P26373	I3L3Z8
		P05783	Q06830	P26583	E9PDQ1
		B4DPZ3	O75475	Q96FJ2	P55145
		P49207	B4DXZ6	P38919	P27695
		Q6IAX9	P62917	P55145	Q15393
		H7C2W9	Q53F10	Q6FG99	Q502X7
		Q10567	Q7Z3Y8	O43776	Q9H1B7
		Q32MZ4	Q9HB71	Q92804	P16615
		Q86Z22	P35606	P61956	P10599
		B4DTA2	Q8NI62	P62851	P31930
		P26373	Q5QTS3	Q96FQ6	P02452
		B3KXW5	Q9Y6G9	B0AZV0	O14950
		Q9Y520	B4DY85	Q15717	B4DX42
		P22392	P46777	P05089	O15525
		Q8WXX5	K7EMH1	X5D2F4	E7ENY0
		B4DRK5	A0A3B3IUA2	Q9Y2D5	A0A087X0N2
		Q53FA5	E9PC52	Q7L2H7	B4DNG5
		A0A087X2D0	B4DZF2	Q9NTJ3	Q7L2H7
		A8K3H8	Q92804	A0A087WXQ5	P00709
		P29966	Q3SY84	Q9P0J0	Q92466
		O75475	P62277	A8K2R3	Q6UWP8
		A6NLM8	Q6KB66	Q86UE4	B4DFL1
		A0A024R7L5	P59998	P62906	P12273
		Q53GY0	P62314	A0A1U9X8D3	P61009
		A8K4K9	P18077	P00558	X5D2F4
		Q9BQQ5	Q6FHM5	Q05DF2	Q7Z2W4
		Q59HE3	P12236	A8K5U9	Q14BN3
		Q5T8P6	A0A590UJG2	Q9Y3I0	P50991
		A0A087X142	B7Z475	F8W8N3	Q8NE02
		F8W7E0	Q92930	Q13442	A0A140VKH3
		B2RBV7	P61254	Q53G61	B0QYK0
		P62851	Q86UE4	Q6Y1H2	K7EPK2
		O94776	P21796	A0A024RAM4	Q53HT6
		P49756	P62820	B4E0B9	Q0QEN7
		H0YI98	Q59FS7	P25788	Q16094
		B4DS57	E9PDQ1	P53621	P12270
		Q1L838	S4R3N1	A0A024R755	B4DV79
		B4DL07	B4DKJ4	O15145	Q16658
		P07814	P08758	H0Y993	Q53HM6
		H0YFS2	B0QYK0	P09496	Q9UP60
		Q658Z6	A0A0J9YYL3	P63220	A8WFP5
		Q96FQ6	Q14847	P06703	Q96IZ0
		P62820	A0A024RCT9	P18754	P39023
		A4D1L4	B2RDE8	P84090	K7EMH1
		Q99714	Q10567	O00232	Q9BUH6
		B3KY60	H0YHA7	B4DPZ3	O00629
		H3BT71	P61026	A8MU27	Q9H2D6
		Q9NX24	C1IK54	Q59GW5	Q7KZX8
		Q00577	P48444	K7EQM4	F5GZG1
		Q15369	Q92879	P46060	A4D2P0
		Q53FN7	Q15182	A0A5F9ZHL1	B4DN72
		P09496	Q01085	P12111	A8K7H3
		Q15084	Q52LJ0	A8KA83	B4DMR3
		Q01780	D3YTB1	B2R7B5	O00232
		B4DSB9	B3KWE1	A4D2P0	Q01780
		Q53GN6	P50402	P25786	Q92499
		Q6P184	Q9Y520	O95292	I0B0K8
		Q05DH1	P49458	A0A024R1M8	C9JTT7
		Q9BZK3	A0A075M456	B2RE11	Q14974
		P80297	A8K916	Q6IPX5	A0A5F9ZHH9
		A8K6U7	Q9H9A7	A0A024QZ91	Q6IQ30
		Q5C9Z4	A8K3H8	A0A0G2JS82	Q15369
		B4DSU9	O95218	P54886	Q9H9A7
		B3KT66	B2R8U0	P55036	H3BND3
		Q04837	P61224	B5MCT8	P35606
		Q6YHK3	Q9UHB9	P80297	P05204
		A0A024RDB2	P25786	Q8N7H5	P62266
		M0R2N5	P62269	B2R7T8	Q75MU2
		P48444	Q8N163	Q05DH1	A8K690
		A0A024R4X1	O60231	P62318	Q16777
		B4E3M6	Q53GN4	E9PB90	Q9UK45
		E9PHT9	P04040	P51149	Q5T750
		Q12929	Q14192	B4DWC4	B3KMB1
		Q6IAM0	Q9Y2L1	Q59GJ0	P50914
		Q8N7H5	Q13547	A8K690	K7ER16
		Q86VX4	F8VW96	Q53FN7	X6RDA4
		Q9NUQ6	P33240	A0A3G2LMK2	B7ZKN7
		A0A075B6E5	P53396	Q59FR8	A0A3B3IUA2
		P08579	K7ELG9	S4R3N1	B3KPZ8
		Q15393	P62318	K7EJV9	P25786
		Q92466	Q59FP7	O14974	A0A087WYR0
		Q7RTV0	Q9NVP1	Q04837	B5BTZ8
		Q9H0C8	H0YN88	P33947	E9PB90
		M0R210	B3KXW5	A0A1U9X8X5	H0Y4R1
		P11388	Q6P1J9	P62330	B2R9T9
		Q6PKG0	A0A024RB27	S6BAN6	B4DY59
		O95239	Q59EC0	Q6IPN0	Q75MQ1
		Q05CN7	P62906	B5BTZ8	P42677
		P08754	A4D2P0	Q6UN15	P98179
		P39656	Q53G33	A8K4K9	Q59G24
		Q15758	O76094	B3KPZ8	B4DM74
		Q9C005	M0R210	D2WHG0	P46977
		C9JCK5	B4DTS5	A0A0G2JNQ3	P42766
		Q9NR50	Q1RMG2	B2R5M9	B7ZAT6
		B4DJ30	Q29RF7	O94874	Q96QA5
		Q9NVI1	Q9Y6D9	A0A384MDU2	P62888
		A0A024R0Y2	Q32Q12	Q14192	Q96I24
		Q9NW13	Q96FQ6	C9JFR7	B4DDU6
		C9JLU1	Q9NPP6	P25705	B2R791
		P27824	Q9BTC0	C9J3L8	Q9UBI6
		P47813	P51148	Q96AG4	Q3B790
		Q53G61	Q53HB3	I6L8B7	Q14525
		F5GZQ3	Q92522	Q86XP3	Q9BR76
		Q16629	P84090	O75489	Q53G02
		Q9NY12	P31151	O75475	P28482
		Q10471	Q6FI30	B4DH02	Q6GMX0
		A0A0S2Z4N8	Q14165	A0A140VK07	Q7Z4X2
		P61006	A0A1B0GVD5	P63173	Q99436
		Q92804	A0A087X2I1	Q14019	Q8IWR8
		P62318	P63173	O43854	A0A023HJ61
		P61009	P30040	P10599	M0R2N5
		Q05DF2	F8W8I6	O00425	F5H423
		O75691	C9JF79	O95400	Q8N163
		B7Z6E8	Q02878	O95218	A0A1W2PNV4
		P53621	A0A0A0MR02	A0A024R7L5	Q53F48
		A0A6Q8PHA5	B4DWI8	A2ACR1	K7EL20
		A0A0A0MTB8	Q5VVC8	Q9H078	O14974
		Q53HB3	O95831	Q13547	B2R7T8
		Q5T8U3	P08579	Q9Y4L1	Q14573
		D3DP78	O75531	A0A1W2PQU7	P26358
		P40222	P39656	A8K651	Q49AN9
		H0Y8C6	A0A0J9YYH3	A0A024R0S8	B4DTR4
		A0A161I202	B4DZY5	E5RGV4	C9JF79
		Q8TAQ2	P60468	Q00577	A0A2U3TZM0
		P18669	A0A0S2Z4W7	Q9UBS4	P00558
		O95831	Q53F35	Q99584	Q53FG5
		H0YKD8	Q9H223	B4DZ87	Q9H444
		Q96QR8	P00709	Q6MZE7	Q16186
		Q03252	A8K482	P27694	A5D904
		E9PHY5	O43684	A0A0A0MT26	R4GN08
		A0A1W2PQU7	F5GXX5	Q6P1J9	I3L3E9
		B4DFL1	A0A0S2Z434	B4DFL1	Q9Y2A7
		P21796	Q53G61	H0Y586	P49862
		P84090	Q53ET2	B1AHF3	B5BU25
		A0A1W2PNV4	M0QYT0	P28072	O75822
		P48556	Q86U75	B2R5R1	B4DNB9
		Q9UK45	A0A1W2PQU7	B8ZZK2	Q9NPD3
		P51148	Q70UQ0	O75822	Q6Y1H2
		Q92522	Q15631	F8W031	Q68DI0
		Q08945	Q9HB00	P22392	Q8N684
		B4DZF2	P62851	P38606	Q16610
		O43719	F5GZQ3	Q14165	Q8TE01
		Q14011	E4W6B6	Q59GA0	Q6ZSB8
		B4DP43	A0A024R7S3	E5RGX5	B4DHE8
		Q8WYA6	B7Z3V1	P28070	Q53H34
		P42677	P26373	Q9UHB9	O75635
		Q9Y3B4	Q53GN6	A0A6I8PRA0	A0A0A0MTH3
		O95793	P07814	Q52LJ0	Q8N0Y7
		H0YJX2	Q9BQ61	H0Y4R1	A0A024RDB2
		B2RBE5	B4DTA2	O75828	C9JLU1
		Q6IPN0	Q53F41	B2R8A2	P28074
		A0A087X2I1	A0A0G2JS82	B4DRG9	P0C7P4
		Q96PU8	B5BUB1	B3VL31	B3KSR8
		A0A024R326	Q75MH1	O00231	H0YFS2
		Q15345	Q9H967	P35250	B2RE88
		Q9HAV0	P84095	Q96T88	Q15828
		P31151	H0Y512	A0A024RBS1	P54136
		Q53TX0	B4DM97	A0A087WYT3	H3BPG0
		O94804	P16615	P39748	P63220
		P07305	A0A6Q8PF43	B4DLN1	J3QQQ9
		P61956	A8K4T9	Q29RF7	H0YDE4
		P24941	D6R9T3	B4DLV7	A2A3R5
		O00629	Q08945	O60869	P15407
		P33240	H0YHG0	P59665	C9JFR7
		P05556	A0A1U9X8Y4	P61601	O43237
		Q59GY0	P62879	Q59G96	J3KT73
		H0YHA7	Q7RTV0	Q96HQ2	E9PP21
		Q02413	B4DTR4	P21796	Q6LES9
		A0A087WUC6	P62857	Q9Y6D9	Q14210
		Q96DB6	P22314	Q15369	P09601
		Q13242	P62266	B4DY59	H0Y8X0
		Q9Y4Y9	G3V0E5	K7EL20	Q00688
		P09012	B4DDG3	B4DT57	A8K503
		D3DQF6	P55036	H3BND3	B4E1G5
		Q6KB66	Q5T8P6	P06702	Q6P4A8
		P04899	P18754	Q8WW12	P19532
		O15371	P51610	A0A087X2I1	A0A2R8YF45
		Q75MQ1	P62424	A0A0A0MTH3	C6KG45
		Q96C36	Q96FJ2	K7ENK9	P17980
		O43237	P48556	P18085	P11182
		A0A140T947	P81605	Q32MZ4	Q96FV9
		O00232	B4E324	Q9NPD3	H3BM24
		X6RDA4	B4DFL1	E9PP21	E9PKU4
		Q6FHF5	P25788	P16401	A0A6I8PLD9
		B4DH02	Q59GX2	P84095	P48059
		O00483	B3KQQ3	B4DY85	P08621
		B4E0Q6	P60953	Q8N1G4	M0QYQ9
		P18754	P63220	Q96DI7	P68036
		A0A0A0MR02	A0A087X142	E4W6B6	O60869
		O60841	O95239	P54136	P29508
		B3KMS0	Q8TAQ2	P50402	Q92979
		A8K962	Q9NVI1	A0A087WYR0	Q5H919
		A0A669KB89	Q16698	A8K962	P09012
		P62805	Q15020	A8KAH7	D3DP96
		Q00688	P25787	Q9Y295	Q99460
		O95400	O00232	D6RFN0	Q14444
		P08621	A0A0A0MTH3	O75607	F8WE72
		B4DEN3	Q75MU2	Q08945	Q9UQN3
		Q96F88	H0YL69	O43719	B4DNN3
		Q8IWR8	Q9C005	H0YJA2	P20618
		Q16698	K7EQJ5	K7EPQ7	O75396
		H3BVC7	Q9UBQ5	Q5T750	O15145
		P30040	C9JIZ6	Q9BW60	P84101
		H0Y488	P61326	A2A3R5	Q15084
		Q02880	P42677	P33240	Q8IW75
		B4DMH3	A0A087X2D0	A8K0T9	P28070
		O60869	B2R7T8	O00629	P38606
		Q9HB71	D6W5Y5	Q9BVC6	A0A024R7X7
		Q5U8W9	A0A0A0MRM9	B4DKZ9	A0A087WZM5
		A0A590UK80	Q15369	P0DN76	Q15631
		Q99442	B4DDN8	P20618	A0A024R3B4
		Q1RMG2	Q5RKV6	O00159	H0YKD8
		B4DXW6	Q59E85	A0A2R8Y6A3	P33240
		H0YI79	X5D2F4	C9J8H1	B2RDE8
		A8K3Y5	P37837	B3KUJ0	Q59GH5
		Q9H223	B4DEA8	B2RDE8	K7EQJ5
		P61513	Q9Y5L4	P00709	Q6UVK1
		B4DNG5	B4DLJ3	P42677	P48556
		Q15056	P61081	X6RFL8	Q9HCC0
		Q96N67	O94905	Q7Z5L9	P33947
		P50502	A0A140VK07	Q3B790	M0R2M1
		E7EVX8	B4DPC1	B3KM27	Q6ZQU3
		B3KXL8	P34897	P05120	M0R3B2
		Q96CE4	P80297	A0A087WZM5	P05556
		H0YBZ2	Q9H910	Q53F41	B5BU01
		A0A087X2I4	B4DRP9	H0YLF3	A0A087WUC6
		A0A0G2JHN8	Q9GZS3	Q8N163	O43181
		C9JPM4	Q53HM6	P05204	A8K0T9
		F5GXG4	Q9UFC0	Q9P013	P11279
		Q8NE02	Q9UMR2	A0A1B0GWH0	A0A024RAM4
		A0A494C108	J3KQN4	H0Y9R3	B3KNM6
		Q9BY77	Q9UK45	H3BMV3	Q86W42
		P25490	O60884	Q3B7K3	B4DT23
		H7C463	P47813	O95831	Q9BU23
		Q15370	B2RDE0	B4E1G5	B4DXI8
		A8KAH7	P47895	Q9P258	Q6NSG3
		H0YBE0	B4DXW6	Q96PU8	B4DRG9
		B4DFG0	O60869	K7ER16	E7EVX8
		Q9BUQ8	E5RJR5	M0QX69	B7Z842
		A0A024RD99	Q9H0H5	W6A4U0	O75525
		P61221	P49915	O60841	Q9Y465
		Q53G02	Q9BQQ5	A0A087WW43	P37108
		B4DN72	Q9UKX7	B4DV67	Q9Y266
		A0A024R4Z4	A0A286YFB2	P11279	Q8IYC6
		B3KQG6	E7EQV9	P50914	O15371
		Q92620	Q9NPD3	P62857	B2R7L2
		B3KNC3	Q8N684	Q5T8U3	Q59H77
		Q5W0S4	P61221	Q53F48	A0A0A0MT26
		Q05CT2	Q9H074	B4DZ55	Q14019
		A8K2R3	A0A0S2Z4N4	P61204	Q6I9T8
		Q9NUP3	Q9UL25	Q06330	P61513
		Q53ET2	H0YJF9	Q14BN3	A0A0J9YYL3
		O95816	Q59G94	Q14008	Q9H1E3
		H3BRG4	B4DWW8	P17980	Q32Q75
		Q71UI9	Q14019	Q9C0C2	Q6UN15
		Q5JXT2	B3KMS0	P62280	Q6P151
		Q53TH5	F8WJN3	P16220	A0A0C4DGI3
		F8VQQ8	A0A2R8Y595	J3KR23	P22061
		Q9Y3U8	B2RNR6	E7ENY0	H0Y720
		F5H423	Q12996	A0A2R8Y5Y7	A8K6Q8
		Q01650	O75937	A0A0U1RRM6	A0A024R1M8
		Q6ZNW0	Q9Y6M1	O75612	I3L3H6
		Q53HK8	J3KR24	Q8WVV9	Q96T88
		Q14203	B3KQK3	Q96C19	Q7LBR1
		B4DM97	Q96RE7	A0A024RDB2	Q53QE8
		M0QY67	E9PHH9	Q59GH5	Q15370
		H0YEH2	D3DVC4	O00217	B7Z2B0
		A0A024R462	Q8IWR8	P28482	Q5RKV6
		A0A2R8Y7Z0	O43491	A8K586	B2R923
		P63220	Q59GW5	O43399	M0R080
		B7Z2N4	Q9Y3U8	F2Z2Y6	P22528
		B2R5H0	O14980	P43686	E9PC52
		P53396	P46060	A0A2R8Y738	Q8NB28
		B4DDS7	A8K7T4	P08621	A8K2R3
		A0A024R7S3	B5BU01	B4DWW8	A2A3S3
		P81605	O15145	Q15182	B4DDH9
		P55036	Q8NFW8	B7Z6E8	B4DMJ2
		Q58F28	Q53HP8	P51610	Q9UBS4
		B2R5M9	B2RBE5	P38117	P23490
		A0A2R8Y595	Q6FI51	Q9P0I2	E9PNC7
		B4DNB9	Q96ST3	Q53HK8	Q53EV2
		Q13098	P98179	P04632	H3BT29
		H0YL69	P30044	Q53GN4	A0A024R7S3
		Q59GH5	Q00688	D3DP46	P12236
		P60953	B4DKG8	Q9NZB2	P43155
		Q7L7L0	Q9NY12	P51648	B2RD07
		Q92896	P51532	H0YDD4	A2A2M0
		Q9H1E3	P62330	I3L303	Q9NY20
		Q6MZE7	A0A087WVM4	A0A0S2Z434	Q53F35
		A8KAK1	Q5GJ64	Q07954	Q5JXT2
		O60832	E9PHA2	M0R165	H0YH15
		P46977	Q9NZB2	Q8IWR8	H0YAS9
		B7ZAT6	Q96HS1	A0A291FIZ5	Q8N3V9
		Q6P1J9	A8K079	F5GYZ5	A0A126GW78
		P61586	O00483	P49207	B4DWC4
		Q53FN0	Q10471	O14495	B4E0N8
		H0YJF9	Q658Z6	P14406	P62906
		C9IZZ0	P09012	B7Z2B0	A6NLM8
		Q5TIH2	O75116	B4DWT6	P30040
		B2RE88	C9JLU1	Q6YHK3	Q8WW12
		B4DMD3	A0A2U3TZL5	P68036	A0A140TA76
		E9PB90	P46977	Q96T60	O00483
		Q5H924	B4DHY8	Q5W0S4	Q5HYG5
		J3KS54	O95292	Q9HAN9	Q86XP3
		B2RTS4	I3L0A0	A0A024R7S3	A0A1B0GVA9
		O60216	Q86Z22	B7ZKM7	P55290
		A0A0S2Z4N4	Q9H0A0	P61513	A0A2R8Y738
		A0A087WZM5	Q96EP5	B4DNN3	Q6N096
		Q49AN9	M0QZK8	A0A0A0MS54	Q8WYA6
		B3KQK3	E9PQU5	P42704	Q567R0
		Q9ULW0	A0A087WYR0	B2RA56	E7EMC7
		P62491	B4DSL6	P59998	P11388
		A0A2U3TZL5	Q8WVV9	Q53HM6	C9J8H1
		Q86UY0	Q01813	P12273	A0A291FIZ5
		Q3B790	F1JVV5	H0YEH2	Q9UI42
		Q2NLC8	A0A024R462	A8K503	Q9UI12
		P26885	Q71UI9	P13674	Q86Z22
		Q75MH1	O94776	P42766	Q13850
		Q9H0A0	Q6IAX9	A0A024RDH6	Q92879
		K7EJB0	P37108	A8K4T9	Q86W92
		B4DKZ6	P55290	P60059	Q96T60
		Q12996	Q01196	P10606	Q59G96
		B2R5Y4	A0A494C0B4	Q8TAQ2	Q9H0U3
		P33947	G3V3A0	Q14203	Q9BTC0
		B4DRP9	Q16186	P48444	O00159
		P37837	O60264	A0A024R872	Q53F47
		B7Z321	P48047	B4DKG8	B9EG90
		P00709	P61586	O14776	A0A0J9YXZ5
		Q53S24	B7ZKK7	Q6ZVX7	Q9NZC9
		P61106	Q13938	V9GYM8	B4DDV4
		Q13850	A8K129	C9JQB3	K7ES25
		P05204	Q13769	P00441	B7Z6E8
		A0A0A0MRM9	H0Y488	Q96B43	C9JIZ6
		B2R960	Q96PU8	B2R7V4	A0A024R326
		O75607	A0A087X1X5	Q9Y465	Q6FHF5
		O15347	A0A024RD99	P62310	P12110
		K7ERU7	B4E020	Q5JX56	P07498
		Q14694	P33947	O00461	O60841
		E1A689	Q99598	Q59FP7	M0QYV2
		Q15785	Q7Z460	B4DS85	Q9BRP8
		P06744	O15511	B4DHU5	B7Z8Z6
		A0A1B0GVD5	Q13098	H0YMH5	P07814
		K7EPQ7	H0YBZ2	Q59G69	P06702
		O75396	P52926	B3KWE1	Q9BY77
		Q9NU22	B2R9L6	Q6FI97	Q8TAQ2
		Q8IU81	Q9H2D6	Q96DR8	Q6ZVX7
		Q9ULC4	O75629	Q9P035	B4DJ30
		Q59GW5	H3BRG4	Q9BQ04	F8WCP5
		P56545	B2RTS4	Q9H444	E9PRE7
		B4DUC5	Q99584	B3KWI8	C9J673
		Q53G33	C9JIP2	H0YNX5	P62070
		Q9H078	Q9UBI6	B4DFR2	P05412
		P27694	P38117	H0YKD8	P22670
		Q5JPE7	Q12797	Q99436	O95292
		Q5JTH9	B4DJ89	Q7Z7H5	Q86VP6
		A0A024RCR6	O75396	Q53HB3	P15531
		K7EKR9	A6NLM8	B4DMM1	A0A024R9Q8
		Q9H773	A0A0A0MSN9	Q15047	Q9H330
		Q99598	Q2VIL4	Q9BY77	T2DN57
		Q05DL3	P25311	A0A6I8PLD9	B3KXW5
		B4E1S3	A8K6N9	Q8WYA6	P78371
		P42766	I3L1L3	Q68E00	Q6IRW3
		E9PDQ1	A0A590UJ50	P01833	O75348
		Q53G19	A0A024RAM4	P49862	P51610
		B1AHF3	Q16629	Q9H2D6	H0Y586
		Q6P2E9	Q9P0V9	A4VCI6	H7C4N4
		Q969G5	P61964	A0A0C4DGG1	B4E0Q9
		P35606	Q6PKG0	P62312	A0A2R8Y7F4
		H0YN65	B4DYY5	Q92979	P10606
		B2R8A2	Q8WW12	P55290	E7ERF2
		B5MCF9	Q8TAS0	B0AZN7	A0A2R8Y5Y7
		Q58EY4	Q12788	Q9H492	A0A0J9YYH3
		Q59G24	Q01650	E9PKU1	P21796
		B4E0S6	Q9BWJ5	B4DVP5	P49755
		B2RBE0	K7ER16	P98179	A0A087X0M4
		H0Y512	Q2L6I2	A0A0A0MR02	Q68D27
		Q6FI97	Q53HT6	Q12996	Q32P42
		O75937	O43837	A0A590UJJ0	A0A024R6M2
		A8K0D2	P05109	H0Y512	O60216
		O75525	X6RFL8	Q13443	Q9NVZ3
		Q9Y266	B0QZK4	H0YHA7	Q9NXV6
		H0YLF3	O00425	Q92614	K7EKQ2
		E9PK45	A0A494C128	I3L4X2	P58062
		P10599	A8K0D2	Q5TZT0	O75477
		Q59HH0	P43686	B4DXI8	H0Y8U5
		B4DWT6	E9PLN8	A0A0A0MRM9	P14406
		O00159	A6NHK2	P62917	P13667
		B4DDG3	G3V4T2	Q9Y520	A0A024R872
		Q99584	O43237	Q92520	O94900
		C9JFR7	B3KXL8	A0A087WZV9	Q9NSD9
		Q8TAT6	B3KY60	P13796	F8VUA2
		P62877	P30405	O75506	Q02880
		B0QYK0	Q8WUZ0	O60306	P55036
		P14174	Q9H1B7	F8WF71	A0A3B3ISX4
		P62861	D6RFN0	Q4KRN4	Q08722
		B3KXA2	B4DY59	A0A0A6YYA0	A0A3G2LMK2
		P49006	A0A1P0AYU5	B7Z9M9	Q9NZB2
		A0A087WT48	A8K594	A0A2R8Y7Z0	J3KT83
		B3KUJ0	Q92466	P26885	B4DPY0
		B3KMK7	A8K6X9	Q13505	P40222
		H0YLP3	P05556	B3KMV5	D6RFN0
		P43686	Q9H1E3	Q9UK76	B4DRP9
		H0Y4R1	P18669	B4DRP9	A0A087WYT3
		P35221	B4DL07	K7EKR9	Q86UY0
		G3XAN8	D3DP78	P09012	Q6XD76
		O60234	O60841	H0Y3M2	P78365
		B4DSL6	O75525	P62805	P20020
		P30046	P61956	H7C0M1	Q13011
		B7Z3V1	B2R8A2	Q8IVM0	B3KQB4
		Q12797	Q5ISC7	O95168	Q9Y623
		Q14696	Q86W42	Q8NE02	B2RAQ8
		B3KVY9	Q8WUA2	M0QXM4	B4DZJ6
		P08133	A0A0S2Z556	P07814	B2RBV7
		C9JW37	Q8WVY7	Q96B26	P31150
		Q59FS7	O94842	Q32P42	B3KTD5
		Q13938	H3BT71	B4E1R7	E7ENQ1
		Q92520	Q02880	H0YKK6	A0A3B3ITE9
		P00441	Q6I9T7	M0R1T5	A0A087WU07
		Q9Y3E1	B4E0B1	M0R299	P48444
		B4DLA1	B7ZKQ8	A0A0C4DGA2	A0A024R233
		B4DXI8	C9JYQ9	Q9Y5L4	Q9NRU3
		Q5H909	B4DDS7	P62877	P53801
		Q9Y436	B3KMV5	Q05C82	X5D2W5
		O94905	P28482	Q53TN4	A0A3B3ITI7
		A0A087WV05	Q14008	K7ERQ8	P37837
		Q8N201	P48059	Q6I9T7	Q8IU55
		Q2L6I2	B0YJ73	F5H5N1	E9PIN5
		B4DJ89	C9JQB3	P20700	Q96DB6
		D3YTB1	P32322	Q16777	Q8WWF6
		J3KQN4	Q8TCJ2	H0YGR4	D3DQT4
		F8W9J4	B4DF70	B3KQG6	E9PGC8
		P46013	E9PBS1	Q96DA6	A0A0A0MSZ9
		Q6ZYL4	G3V3E8	A0A024R233	A0A3B3IRI1
		Q9Y465	Q5H909	O43237	K7ELG9
		Q96GQ7	B4DPZ3	A0A1B0GUE3	O94776
		Q14192	Q8WYA6	I3L4P0	H7C5E8
		B2R9L6	A0A2R8Y855	Q6UVK1	H0YEH2
		A0A024RCR9	B2RE88	Q9BWJ5	Q14789
		A8K6Q8	M0R2N5	A2A3S3	A6ND91
		Q9H2P0	F8WE72	K7EL18	O94874
		Q96FJ2	O76021	P54578	O95218
		H7BXH2	P31689	P63218	P60059
		A0A140T998	A0A024R4X1	A8KA84	S5NU80
		Q96EY7	H0YBE0	A0A087WT48	H7C0B8
		A0A087WUE9	D6RDG3	A0A0B4J259	A0A087WYN9
		A0A024R3B4	Q6P151	B2R960	C9JCK5
		H3BND8	O75607	B7Z7P8	B8ZZ54
		B4DU42	A0A087X283	K7EM09	P35251
		B4DF70	Q9Y678	B2R5H0	Q9NR12
		P17980	O94804	J3KTL8	Q9UJX2
		F5GXR3	Q9P258	A8K2H4	F8VXD5
		Q2NL82	A0A1U9X8D3	A0A649YH59	Q16718
		C9JTT7	Q53R94	Q59ES5	K7EME0
		E9PHA2	P10599	Q13850	A8KA84
		O60382	P14174	A0A090N7Y2	Q6P5Q4
		Q5U0A0	H3BND3	O43676	P26583
		Q9H0S4	E9PQX9	P63165
		B4DF54	B2R5H0	C9JVE2
		B5BU01	Q71US4	A0A087WUM5
		O15511	Q6IBU0	A0A087X0N2
		Q53F35	Q8TCS8	Q2L6I2
		B4DY59	U3KPZ7	Q9H0U3
		Q9UP60	O43660	A0A087WUC6
		O15145	Q13042	Q96EP5
		A0A0A0MTH3	P43487	A0A140VJN8
		H3BT58	Q8N7H5	Q9ULR0
		A0A1U9X8Y4	A0A0S2Z537	H3BM69
		A0A0S2Z4X1	H3BPG0	C9JF79
		B4DKZ9	P04899	A0A0S2Z5H3
		Q8NG23	H0YJX2	B3KSR8
		P62306	Q15785	Q63ZY3
		P50402	Q96P63	B4E020
		F5H367	C9JUG7	A0JLS5
		B4DYI5	Q9NR12	P55285
		M0QYQ9	P62861	A0A0D9SEI7
		O60220	P61009	Q86XZ8
		P25788	Q96DI7	Q9Y2A7
		B3KPA6	A0A173G4L4	Q9Y2U8
		P08047	P13984	A0A0B6XK12
		Q9Y5M8	Q15269	B3KP82
		E9PFH4	Q5U0A0	Q567R0
		Q8TCJ2	A8K3Y5	A8K7N0
		P42356	A0A024R872	B7Z9L3
		B4DZ87	H9KV45	B5BUB1
		F8WE72	Q9NXK9	B2R7L2
		A8K7T4	A0A087WZM5	P12110
		A0A3B3ITE9	O95816	A0A0D9SGE8
		C9JZR2	B7Z952	Q92917
		Q9P035	C9J3L8	P0C7X5
		Q2TNB3	Q14203	E9PLZ3
		Q71SV8	Q9UHR4	H0YL69
		E9PC66	A0A0S2Z5H3	A8MXL6
		Q9H444	H0YI79	P05556
		B7Z792	Q96CS3	X6RLX0
		Q96GU1	Q4ZG77	B4DKI9
		A0A087X1X5	P42766	B4E324
		B2R642	B3KY97	B3KX15
		P24539	A0A024R0S8	Q9NZM1
		P53801	Q6P184	X6RCK5
		O60264	A0A140TA69	P10620
		Q96DI7	A0A024RC47	Q9UI12
		P61326	K7EPQ7	B3KX16
		A0A087X0K9	O95777	Q06310
		A0A3B3IUA2	A8MX94	B3KXW5
		B4E1E0	A0A090N7Y2	O75477
		Q9UK76	Q9UKY7	P62273
		A0A6G9EL94	Q13423	P49915
		H7BZL0	Q92820	Q9BU23
		B3KNM6	P05204	A0A3B3IRK2
		H0YBX6	Q53F02	B4DNH1
		Q9UKX7	A0A0A6YYA0	Q86W92
		P52292	Q53F48	C9JTT7
		A0A2R8Y738	B0QY70	Q02880
		A8K482	A0A3B3ITX4	Q9Y678
		A0A2R8YF45	P17535	B7Z3Y2
		B4E364	Q59EA0	B2RCT6
		Q9H1B7	Q5JXM0	B3KR70
		A0A3B3IRQ7	Q9P035	A0A590UJL2
		Q86W42	P07305	B0QY70
		P30041	Q5ZPJ1	H0YIC4
		P62310	O00116	Q6ZR44
		Q13442	P01040	H7C3P9
		B4DHE8	P30041	Q9H0C8
		A0A024RDA1	B4DZN3	D3DP96
		A8K0T9	B7Z2N4	P81605
		Q9BQA1	P51116	A4FS09
		Q96CT7	Q86W92	P49721
		A4D1P0	Q9NXV6	Q8N353
		H7C0B8	O00629	Q6P151
		Q53HT6	P62070	D6RDG3
		D6REB4	B3KNC3	Q9HCY8
		B3KUJ2	Q05CN7	V9GZ56
		Q14126	P35251	Q9H1E3
		O95202	Q4KMQ8	Q76N57
		O75964	A0A024RDA1	B3KSZ1
		Q9Y2S6	B4DZ87	P30044
		H0Y3M2	P28072	Q8WVY7
		Q86XP3	H0Y8C6	F5GZS6
		D6RDG3	J3KS54	Q15631
		H0YCE8	B0AZN7	J3KQN4
		P61201	A0A024R570	A0A0A0MSL3
		Q13601	P12273	P49755
		H0YJ50	P20618	E9PLN8
		E2QRB3	Q5T1J5	P22528
		F8VZQ9	D6RCQ0	A0A024R4X1
		P49915	P63165	P62861
		Q14684	P26885	Q15035
		P13984	P15121	P15954
		F5H709	A0A087WYT3	B4DL52
		Q96FA6	Q5JPE7	Q96FX8
		A0A024R9R8	M0QYQ9	Q7LBR1
		Q9Y333	G3V220	E9PIZ8
		Q6I9T7	O60220	Q9UII2
		Q71RC2	P11279	B4DDS7
		O75347	P38606	P11388
		M0R3B2	E9PLZ3	Q53F35
		Q8NFW8	Q96QC0	O95721
		Q8N5C6	Q96B43	H3BT71
		Q96JM3	Q13185	B2R791
		B4DKU3	Q9H078	Q15629
		Q59GX2	H0YNW1	A0A0J9YWL0
		Q9HD15	B4DLR8	P63172
		Q5VTR2	P11717	A4UCS6
		O75044	A0A0G2JLB3	Q53G95
		A0A5F9ZHP2	H0Y714	A0A0S2Z4X1
		A0A087WTT2	A0A024R3B4	C9JQS9
		T2D2V0	P28347	A0A0D6E0U1
		H3BUD0	B4DKZ9	P26006
		C9J3L8	Q86UK7	Q13617
		P61964	B7Z351	Q9GZS3
		G3V220	Q6LES9	J3KRJ6
		Q5T750	H7C0M1	B4DJ30
		E7EW37	A0A0D9SGE8	M0R3B2
		A0A024R7X7	Q9H444	Q6P4A8
		H6QX63	P28070	C6G7W2
		E7EWK3	Q8NBQ5	A0A3B3ITX4
		P05109	P49792	A0A2R8YGT1
		A0A3B3ITG6	Q69YN2	Q96HC4
		Q59HE2	Q3B790	B7Z6F7
		Q99436	A0A0D9SEI7	Q9Y6I3
		G3V2H0	P24468	A0A0A0MSK5
		P53618	B4DDH9	Q9BX40
		B4DZK8	P0DPB6	O75956
		H3BVA8	A0A5H1ZRP4	O00194
		H0YCA5	P00441	P01023
		Q9NZB2	E1A689	A0A024R884
		D3DQA6	F8WEG8	F8WF02
		P16220	Q32Q75	P60602
		A0A024R458	P53618	Q4W4Y1
		P41223	Q6IPW8	O75531
		Q14165	Q8IV08	P25490
		P48047	F8VRN8	P19971
		H3BND3	Q09161	P13473
		Q5JXM0	H0YJ50	Q9Y3U8
		Q96HY6	Q9Y224	Q5BJH1
		C9JIZ0	Q2NLC8	Q9NZY4
		A0A087WVM4	E7ENQ1	A0A5H1ZRP4
		F8VRS4	Q5T5C7	O75131
		Q96J01	A0A6Q8PHK0	Q9UL25
		A0A0C4DGU3	A0A0D9SF70	D6R9Z6
		A0A087WXK2	P49207	F8WE72
		H7C519	H7C2W9	Q9NZ23
		P62273	B4DN60	P37108
		O15294	Q9BY77	P13984
		Q6ZR44	O14737	Q9NRP0
		P11441	Q9NUQ6	X6RDA4
		C9J5D1	Q9H0E9	K7ELW0
		A0A087WYW6	G5E975	B3KMI5
		Q92754	P04632	Q9C0J6
		H7C2L4	F8W1K5	H3BPM9
		Q9UDM8	Q5JPT1	K7ENY5
		I3L2J8	Q9BQA1	P07510
		A0A1B0GUS4	A0A024R326	A0A087WVM4
		Q9NRP0	H0YEH2	A8MX94
		A0A1U9X819	Q99436	Q71RC2
		H0YD31	P49006	A0A5C2G9Q1
		O75381	C9J8P9	Q2TNB3
		K7ELW0	P49720	H0YCE8
		B7Z2B0	A0A0B4J259	A0A140TA76
		Q10570	Q96HY6	A0A0J9YYL3
		Q9NUW4	A0A494C108	E7ENN3
		E7ENQ1	P19532	Q14573
		H0YL12	Q6AHZ7	A0A0S2Z499
		A2A2L5	Q9P2I0	B4DZI7
		P62070	Q12765	A0A2U3TZM0
		H0YCI4	F8VQQ8	H3BUQ9
		H0YKF9	F8VU90	E9PNC7
		Q9Y295	Q9BY44	Q14684
		H7C5L6	A8MXL6	Q6IB89
		I3L1L3	A0A024RDH6	K7EMN2
		H0Y804	B4DUL5	P23490
		A0A1B0GW05	B2R960	A0A126GW78
		Q7L0Y3	O60306	B3KX19
		Q71V07	O95071	Q6IAX9
		Q68D27	B7ZBH1	B4DNL7
		B4E020	G3V2H0	C9JLU1
		A8K503	A0A590UJW0	P09669
		B3KSZ1	O15294	Q99961
		Q14008	P41223	O00483
		A0A024R3R6	Q14696	U3KQB0
		A0A1W2PRL5	F8WBJ6	Q4ZG77
		O75116	Q6I9T8	H3BNX8
		A0A087WTV2	P11182	Q8N766
		J3KR23	B7ZAY6	Q15785
		B7ZKQ8	P46087	Q9ULC4
		A0A024R137	A0A494C1S7	A8K594
		Q9UJV9	Q14684	B7Z321
		P04632	D6RCK3	B7Z952
		Q9UHR4	Q99848	P04080
		A0A0D9SGE8	Q13535	Q9P270
		B4DEL1	H0YNX5	O75525
		B0AZN7	B4E1R7	Q9UDT6
		B4DN99	Q32MZ4	Q5U0A0
		Q9UBL3	A8KAK1	B5BU25
		O95071	Q5VTR2	J3KS54
		Q14331	P62491	Q99557
		O75531	Q96IX5	Q75MU2
		A0A024R9T5	P07954	Q59GZ0
		B4DMZ0	P61513	P49959
		E9PQX9	A0A024R884	Q6LES9
		O60645	F8W156	B3KUD6
		Q92733	Q9H1E5	Q9BSC4
		V9GZ56	A0A0D6E0U1	A0A0A0MSZ9
		A0A087WW69	A2A2M0	Q9Y333
		E9PK91	B4DZI7	Q59EH3
		A1X283	C9JQD4	Q6NUP7
		Q6FHJ9	P24539	K7ELG9
		Q99848	B4DP06	V9H1C1
		Q96N66	B4DQ46	B3KVY9
		A2VCQ4	Q9UII2	E9PIN5
		B2R7V4	Q9Y2S6	Q8TEP9
		H3BQZ7	A0A1U9X8X5	Q9UI42
		B3KQK1	Q5UIP0	Q3B726
		H0YF61	Q8TEA8	O75937
		Q96IK1	Q9Y3B4	E7EM64
		Q6P151	A8K503	P52298
		B2RA56	M1V490	A6NNK5
		A0A0D6E0U1	C9JMN1	Q9P2I0
		Q8N5A5	O14974	M0QYF9
		I3L2L5	C9JPM4	O60493
		H0Y9E3	Q6GMX0	D3DQT0
		B4DK81	Q9UBS4	Q8IW75
		C7DJS1	O00159	E7ESY4
		H0Y8R9	Q59GH5	Q2M1Z1
		B5BUC0	B4DEX8	A4UGR9
		A0A087WX59	A0A0S2Z4X1	Q9UFD5
		Q15047	Q9BUQ8	B4DQW6
		Q9H8D5	A8K897	E5RHG9
		P48059	A0A1W2PP16	Q96QC0
		B3KQ10	Q7Z4X2	O15511
		M0R1T5	Q2VPA0	W8QRJ0
		A0A024R3R5	P04183	F8VYN9
		Q53GD1	Q92520	Q9HC35
		Q9Y2L1	P62306	B7Z592
		P63165	Q9Y2A7	B4DFM5
		Q9ULR0	X5D7P1	B2RE59
		A0A0S2Z550	B2RA56	P05109
		P02765	A0A6Q8PG37	P54577
		Q2M389	P52298	A0A087X283
		B4DHY8	Q5T750
		Q16836	P52565
		E7ENN3	Q8IU81
		C9JF79	Q9NRL2
		Q8IXM6	A0A024R233
		F8W156	Q5TDF0
		A8K5I6	H7C1T3
		B4DMM7	A0A087WYW6
		Q9UI30	P62310
		P41227	A0A024R3Z1
		Q9Y2X3	Q9H9Y6
		E9PD92	A2A3S3
		A0A0J9YW13	B2R5Y4
		E9PHH9	C9J8H1
		Q13617	Q53S24
		Q96HC4	Q9H3N1
		H7C5S6	A0A087WZ13
		Q9BRJ6	Q7L2J0
		Q5RKV6	Q96EL3
		B7Z3A4	Q92979
		A0A2Z6ATB6	Q8IYC6
		Q9NRX4	C9J4N6
		B4DRA0	Q05DF2
		O00116	Q9NZC9
		Q15061	A8K7A0
		A0A0S2Z556	Q5TA45
		B4E324	Q9NZM1
		Q9NY20	P55060
		A0A024R8D4	I3L3E4
		Q5H9Q9	A0A6Q8PGE6
		B4DNM8	C9JQZ0
		E9PPP6	A0A2X0TVR3
		H7BZW6	Q96DV4
		B4DT66	Q9BUH6
		A8MXL6	A0A0A0MS54
		P08254	Q9UKR5
		O60831	J3QSH4
		P51532	A8MU27
		Q1RMZ3	O95486
		P04183	A0A087WZ51
		Q8TCS8	A0A0K0K1I3
		H0YCG2	Q15629
		Q9BW60	A0A024RCR6
		Q969S3	P22061
		M0R3H4	B7Z8Y1
		H0YIY8	Q5T749
		K7ER16	Q96C36
		Q7Z677	Q9BVC5
		E5KSX8	B7Z2E2
		B4DSV8	A0A494C0A9
		Q7Z417	A0A384N652
		G3V423	P19387
		H3BMT8	Q9UQ88
		Q9UKY7	Q9Y4Y9
		A8K897	P67870
		B4DHZ2	A0A2R8YGH5
		H3BMV3	A0A0D9SFB1
		I3L352	C9JZR2
		A0A1B0GVS8	A0A0G2JSC0
		A0A0A7V3H7	B7Z321
			Q5JXX2
			C9JDQ1
			P52292
			Q9BU23
			A0A024R7X7
			U4PP31
			K7ELW0
			P53582
			B3KNK0
			B4DWT6
			B4DL12
			Q69YP1
			P62875
			A0A6Q8PHH9
			B4DMD3
			H3BNX8
			A0A128DYT3
			Q9NZE0
			B2RE59
			J3KTL8
			H3BUQ9
			M0QXN5
			A3KFL1
			A0A024R997
			B3KX15
			B2R642
			A0A3B3ITK7
			A0A2R8Y849
			B1B0D4
			A0A3B3IRK2
			M0R3B2
			Q9UI30
			C9JTT7
			B7Z2Z1
			Q99496
			J3KR23
			P56192
			Q7Z434
			Q96T88
			P06702
			F6QZY1
			Q2NL82
			F8WCU9
			B4DMM7
			B4DHE8
			Q68CX8
			Q5W011
			B4DER9
			A6NNK5
			A0A024R557
			Q59GJ4
			A0A087WW43
			B3KN49
			B4DMA8
			A0A6Q8PHB0
			Q96T60
			B4DTK7
			A0A494C1G5
			P23490
			H0YFN2
			Q14807
			A0A140T998
			H0Y7L6
			C9JVQ0
			A0A1B0GUE3
			B4DT66
			K7ESL1
			Q06265
			A0A649YH59
			Q9NRF9
			B2RAM6
			A0A5F9ZHP2
			M0QYC7
			Q9Y2W1
			Q16836
			Q9ULR0
			P30046
			Q5TG59
			P05089
			Q68D16
			M0QXD6
			Q5H924
			A0A1W2PS70
			Q6NZ61
			Q71SV8
			Q53GS9
			Q92734
			B4DT57
			Q9UNX4
			E7EWK3
			P15407
			Q96N67
			P49116
			O60671
			B5BU52
			Q15515
			B4DXT2
			H3BVE7
			Q15004
			I3L192
			K7EME0
			B4E1L0
			A8K5U9
			G3V1J0
			Q96F88
			P01833
			H0YIY8
			B3KSG9
			A0A0S2Z4U1
			A0A0A0MT64
			Q10570
			K7EL66
			A5YKK6
			Q9BQ67
			O60942
			E9PFG7
			H7BXY3
			B3KSC7
			A0A024R9Q8
			Q6NXQ4
			D7EZH4
			H3BQZ7
			Q9Y2X3
			P62312
			Q96HC4
			Q9NQT5
			K7EN82
			A8K2R3
			E9PDP5
			B7Z1H4
			Q9H6R0
			Q92733
			B4E2W3
			X6R390
			H0YLF3
			Q32P42
			P17509
			H3BNA2
			Q6UXN9
			E9PNH1
			Q13505
			H0YDX2
			Q3LIE7
			Q9H2R7
			Q6NXE4
			A0A024RC67
			Q5U0M5
			Q9BXS6
			A0A087X2D5
			Q9H492
			K7EL18
			Q502X7
			E9PPH5
			Q5VT52
			A0A075B6E5
			K7EPS6
			Q9Y2U8
			E5RGX5
			Q9UN79
			E5RFK8
			Q7Z4X0
			A0A590UK80
			Q96Q15
			Q15370
			M0QZH8
			Q12929
			A2ACR1
			A0A0G2JNJ7
			K7EMG5
			M0R2B7
			O00264
			A0A384NL74
			Q9P0I2
			P54578
			D3DWB6
			P82650
			Q9UMX5
			K7EMN2
			Q8N1G2
			B4DG61
			Q5HYI8
			A0A0C4DGI3
			A4D1L4
			Q15437
			B4DFF9
			Q53FS4
			Q96CT7
			A0A087WUC6
			A0A1B0GUS4
			B3KQB4
			Q53EV2
			Q9H0U3
			V9GZ56
			Q15047
			R4RYY7
			Q9UFD5
			B7Z7N3
			M0R3C7
			O75956
			O75694
			Q9BZD4
			H0YIC4
			O95837
			U3KQT1
			F8W895
			Q59F55
			O75368
			A0A0A0MT01
			Q14690
			Q53FX5
			B4DW97
			Q9Y3C6
			Q9H9J2
			P49903
			H0YJV7
			B4DLA1
			A0A024R7I1
			P13674
			P69905
			A0A5C2G9Q1
			I7HJT1
			O60216
			Q9UHV9
			P23258
			Q8IYS3
			A0A2R8Y5C4
			P04080
			A0A3B3ISX4
			Q9C0J8
			F2Z2E2
			A6ND22
			O60637
			A0A2R8Y852
			B4E1S3
			Q9Y5G1
			A0A1W2PRL5
			Q96EX1
			A0A140TA86
			E7EW37
			H3BUR4
			P62273
